# Supplementary material for: A novel human 3D lung microtissue model for nanoparticle-induced cell-matrix alterations
Source: Part Fibre Toxicol. 2019 Apr 3;16:15. doi: 10.1186/s12989-019-0298-0 (PMC6448215; doi:10.1186/s12989-019-0298-0)
Supplement: Supplementary file 2 — PCR array data, 4 day exposure. (XLSX 65 kb) [file 12989_2019_298_MOESM2_ESM.xlsx]

## Sheet: Gene Table
PCR Array Catalog #:		PAHS-120Z
Position	Unigene	Refseq	Symbol	Description	Gname	RT2 Catalog
A01	Hs.500483	NM_001613	ACTA2	Actin, alpha 2, smooth muscle, aorta	AAT6/ACTSA/MYMY5	PPH01300B
A02	Hs.19383	NM_000029	AGT	Angiotensinogen (serpin peptidase inhibitor, clade A, member 8)	ANHU/SERPINA8	PPH01807A
A03	Hs.525622	NM_005163	AKT1	V-akt murine thymoma viral oncogene homolog 1	AKT/CWS6/PKB/PKB-ALPHA/PRKBA/RAC/RAC-ALPHA	PPH00088B
A04	Hs.150749	NM_000633	BCL2	B-cell CLL/lymphoma 2	Bcl-2/PPP1R50	PPH00079B
A05	Hs.473163	NM_001719	BMP7	Bone morphogenetic protein 7	OP-1	PPH00527A
A06	Hs.74034	NM_001753	CAV1	Caveolin 1, caveolae protein, 22kDa	BSCL3/CGL3/MSTP085/PPH3/VIP21	PPH00739A
A07	Hs.54460	NM_002986	CCL11	Chemokine (C-C motif) ligand 11	SCYA11	PPH00570B
A08	Hs.303649	NM_002982	CCL2	Chemokine (C-C motif) ligand 2	GDCF-2/HC11/HSMCR30/MCAF/MCP-1/MCP1/SCYA2/SMC-CF	PPH00192F
A09	Hs.514107	NM_002983	CCL3	Chemokine (C-C motif) ligand 3	G0S19-1/LD78ALPHA/MIP-1-alpha/MIP1A/SCYA3	PPH00566F
A10	Hs.705362	NM_001123396	CCR2	Chemokine (C-C motif) receptor 2	CC-CKR-2/CCR-2/CCR2A/CCR2B/CD192/CKR2/CKR2A/CKR2B/CMKBR2/MCP-1-R	PPH00612F
A11	Hs.719041	NM_005194	CEBPB	CCAAT/enhancer binding protein (C/EBP), beta	C/EBP-beta/CRP2/IL6DBP/LAP/LIP/NF-IL6/TCF5	PPH00991A
A12	Hs.489142	NM_000089	COL1A2	Collagen, type I, alpha 2	OI4	PPH01918B
B01	Hs.443625	NM_000090	COL3A1	Collagen, type III, alpha 1	EDS4A	PPH00439F
B02	Hs.410037	NM_001901	CTGF	Connective tissue growth factor	CCN2/HCS24/IGFBP8/NOV2	PPH00550G
B03	Hs.593413	NM_003467	CXCR4	Chemokine (C-X-C motif) receptor 4	CD184/D2S201E/FB22/HM89/HSY3RR/LAP3/LCR1/LESTR/NPY3R/NPYR/NPYRL/NPYY3R/WHIM	PPH00621A
B04	Hs.156316	NM_001920	DCN	Decorin	CSCD/DSPG2/PG40/PGII/PGS2/SLRR1B	PPH01900A
B05	Hs.713645	NM_001955	EDN1	Endothelin 1	ET1/HDLCQ7/PPET1	PPH00653A
B06	Hs.419815	NM_001963	EGF	Epidermal growth factor	HOMG4/URG	PPH00137B
B07	Hs.76753	NM_000118	ENG	Endoglin	END/HHT1/ORW1	PPH01140G
B08	Hs.2007	NM_000639	FASLG	Fas ligand (TNF superfamily, member 6)	ALPS1B/APT1LG1/APTL/CD178/CD95-L/CD95L/FASL/TNFSF6	PPH00142C
B09	Hs.40098	NM_013372	GREM1	Gremlin 1	CKTSF1B1/DAND2/DRM/GREMLIN/IHG-2	PPH01941B
B10	Hs.396530	NM_000601	HGF	Hepatocyte growth factor (hepapoietin A; scatter factor)	DFNB39/F-TCF/HGFB/HPTA/SF	PPH00163C
B11	Hs.856	NM_000619	IFNG	Interferon, gamma	IFG/IFI	PPH00380C
B12	Hs.193717	NM_000572	IL10	Interleukin 10	CSIF/GVHDS/IL-10/IL10A/TGIF	PPH00572C
C01	Hs.845	NM_002188	IL13	Interleukin 13	IL-13/P600	PPH00688F
C02	Hs.336046	NM_000640	IL13RA2	Interleukin 13 receptor, alpha 2	CD213A2/CT19/IL-13R/IL13BP	PPH00597A
C03	Hs.1722	NM_000575	IL1A	Interleukin 1, alpha	IL-1A/IL1/IL1-ALPHA/IL1F1	PPH00690A
C04	Hs.126256	NM_000576	IL1B	Interleukin 1, beta	IL-1/IL1-BETA/IL1F2	PPH00171C
C05	Hs.73917	NM_000589	IL4	Interleukin 4	BCGF-1/BCGF1/BSF-1/BSF1/IL-4	PPH00565B
C06	Hs.2247	NM_000879	IL5	Interleukin 5 (colony-stimulating factor, eosinophil)	EDF/IL-5/TRF	PPH00692B
C07	Hs.706355	NM_004517	ILK	Integrin-linked kinase	HEL-S-28/ILK-1/ILK-2/P59/p59ILK	PPH00737F
C08	Hs.632713	NM_031479	INHBE	inhibin, beta E	-	PPH06334A
C09	Hs.644352	NM_181501	ITGA1	Integrin, alpha 1	CD49a/VLA1	PPH00627B
C10	Hs.482077	NM_002203	ITGA2	Integrin, alpha 2 (CD49B, alpha 2 subunit of VLA-2 receptor)	BR/CD49B/GPIa/HPA-5/VLA-2/VLAA2	PPH00625F
C11	Hs.265829	NM_002204	ITGA3	Integrin, alpha 3 (antigen CD49C, alpha 3 subunit of VLA-3 receptor)	CD49C/GAP-B3/GAPB3/ILNEB/MSK18/VCA-2/VL3A/VLA3a	PPH00175A
C12	Hs.436873	NM_002210	ITGAV	Integrin, alpha V (vitronectin receptor, alpha polypeptide, antigen CD51)	CD51/MSK8/VNRA/VTNR	PPH00628C
D01	Hs.643813	NM_002211	ITGB1	Integrin, beta 1 (fibronectin receptor, beta polypeptide, antigen CD29 includes MDF2, MSK12)	CD29/FNRB/GPIIA/MDF2/MSK12/VLA-BETA/VLAB	PPH00650B
D02	Hs.218040	NM_000212	ITGB3	Integrin, beta 3 (platelet glycoprotein IIIa, antigen CD61)	BDPLT16/BDPLT2/CD61/GP3A/GPIIIa/GT	PPH00178D
D03	Hs.536663	NM_002213	ITGB5	Integrin, beta 5	-	PPH00634F
D04	Hs.470399	NM_000888	ITGB6	Integrin, beta 6	-	PPH00630A
D05	Hs.592171	NM_002214	ITGB8	Integrin, beta 8	-	PPH00647A
D06	Hs.696684	NM_002228	JUN	Jun proto-oncogene	AP-1/AP1/c-Jun	PPH00095A
D07	Hs.102267	NM_002317	LOX	Lysyl oxidase	-	PPH01956A
D08	Hs.619315	NM_000627	LTBP1	Latent transforming growth factor beta binding protein 1	-	PPH14851B
D09	Hs.83169	NM_002421	MMP1	Matrix metallopeptidase 1 (interstitial collagenase)	CLG/CLGN	PPH00120B
D10	Hs.2936	NM_002427	MMP13	Matrix metallopeptidase 13 (collagenase 3)	CLG3/MANDP1	PPH00121B
D11	Hs.2399	NM_004995	MMP14	Matrix metallopeptidase 14 (membrane-inserted)	MMP-14/MMP-X1/MT-MMP/MT-MMP 1/MT1-MMP/MT1MMP/MTMMP1/WNCHRS	PPH00198C
D12	Hs.513617	NM_004530	MMP2	Matrix metallopeptidase 2 (gelatinase A, 72kDa gelatinase, 72kDa type IV collagenase)	CLG4/CLG4A/MMP-II/MONA/TBE-1	PPH00151B
E01	Hs.375129	NM_002422	MMP3	Matrix metallopeptidase 3 (stromelysin 1, progelatinase)	CHDS6/MMP-3/SL-1/STMY/STMY1/STR1	PPH00235F
E02	Hs.161839	NM_002424	MMP8	Matrix metallopeptidase 8 (neutrophil collagenase)	CLG1/HNC/MMP-8/PMNL-CL	PPH00908C
E03	Hs.297413	NM_004994	MMP9	Matrix metallopeptidase 9 (gelatinase B, 92kDa gelatinase, 92kDa type IV collagenase)	CLG4B/GELB/MANDP2/MMP-9	PPH00152E
E04	Hs.202453	NM_002467	MYC	V-myc myelocytomatosis viral oncogene homolog (avian)	MRTL/MYCC/bHLHe39/c-Myc	PPH00100B
E05	Hs.618430	NM_003998	NFKB1	Nuclear factor of kappa light polypeptide gene enhancer in B-cells 1	EBP-1/KBF1/NF-kB1/NF-kappa-B/NF-kappaB/NFKB-p105/NFKB-p50/NFkappaB/p105/p50	PPH00204F
E06	Hs.535898	NM_002607	PDGFA	Platelet-derived growth factor alpha polypeptide	PDGF-A/PDGF1	PPH00217C
E07	Hs.1976	NM_002608	PDGFB	Platelet-derived growth factor beta polypeptide	IBGC5/PDGF-2/PDGF2/SIS/SSV/c-sis	PPH00488F
E08	Hs.491582	NM_000930	PLAT	Plasminogen activator, tissue	T-PA/TPA	PPH00798F
E09	Hs.77274	NM_002658	PLAU	Plasminogen activator, urokinase	ATF/BDPLT5/QPD/UPA/URK/u-PA	PPH00796C
E10	Hs.143436	NM_000301	PLG	Plasminogen	-	PPH02587G
E11	Hs.525557	NM_000295	SERPINA1	Serpin peptidase inhibitor, clade A (alpha-1 antiproteinase, antitrypsin), member 1	A1A/A1AT/AAT/PI/PI1/PRO2275/alpha1AT	PPH06905E
E12	Hs.713079	NM_000602	SERPINE1	Serpin peptidase inhibitor, clade E (nexin, plasminogen activator inhibitor type 1), member 1	PAI/PAI-1/PAI1/PLANH1	PPH00215F
F01	Hs.596449	NM_001235	SERPINH1	Serpin peptidase inhibitor, clade H (heat shock protein 47), member 1, (collagen binding protein 1)	AsTP3/CBP1/CBP2/HSP47/OI10/PPROM/RA-A47/SERPINH2/gp46	PPH01194C
F02	Hs.705764	NM_005901	SMAD2	SMAD family member 2	JV18/JV18-1/MADH2/MADR2/hMAD-2/hSMAD2	PPH01949F
F03	Hs.742270	NM_005902	SMAD3	SMAD family member 3	HSPC193/HsT17436/JV15-2/LDS1C/LDS3/MADH3	PPH01921C
F04	Hs.75862	NM_005359	SMAD4	SMAD family member 4	DPC4/JIP/MADH4/MYHRS	PPH00134C
F05	Hs.153863	NM_005585	SMAD6	SMAD family member 6	AOVD2/HsT17432/MADH6/MADH7	PPH01910F
F06	Hs.465087	NM_005904	SMAD7	SMAD family member 7	CRCS3/MADH7/MADH8	PPH01905C
F07	Hs.48029	NM_005985	SNAI1	Snail homolog 1 (Drosophila)	SLUGH2/SNA/SNAH/SNAIL/SNAIL1/dJ710H13.1	PPH02459B
F08	Hs.649191	NM_138473	SP1	Sp1 transcription factor	-	PPH01482A
F09	Hs.743244	NM_007315	STAT1	Signal transducer and activator of transcription 1, 91kDa	CANDF7/ISGF-3/STAT91	PPH00811C
F10	Hs.524518	NM_003153	STAT6	Signal transducer and activator of transcription 6, interleukin-4 induced	D12S1644/IL-4-STAT/STAT6B/STAT6C	PPH00760D
F11	Hs.645227	NM_000660	TGFB1	Transforming growth factor, beta 1	CED/DPD1/LAP/TGFB/TGFbeta	PPH00508A
F12	Hs.133379	NM_003238	TGFB2	Transforming growth factor, beta 2	LDS4/TGF-beta2	PPH00524B
G01	Hs.592317	NM_003239	TGFB3	Transforming growth factor, beta 3	ARVD/ARVD1/RNHF/TGF-beta3	PPH00531F
G02	Hs.494622	NM_004612	TGFBR1	Transforming growth factor, beta receptor 1	AAT5/ACVRLK4/ALK-5/ALK5/LDS1A/LDS2A/MSSE/SKR4/TGFR-1	PPH00237C
G03	Hs.82028	NM_003242	TGFBR2	Transforming growth factor, beta receptor II (70/80kDa)	AAT3/FAA3/LDS1B/LDS2B/MFS2/RIIC/TAAD2/TGFR-2/TGFbeta-RII	PPH00339C
G04	Hs.373550	NM_003244	TGIF1	TGFB-induced factor homeobox 1	HPE4/TGIF	PPH01953F
G05	Hs.164226	NM_003246	THBS1	Thrombospondin 1	THBS/THBS-1/TSP/TSP-1/TSP1	PPH00799F
G06	Hs.371147	NM_003247	THBS2	Thrombospondin 2	TSP2	PPH00238F
G07	Hs.522632	NM_003254	TIMP1	TIMP metallopeptidase inhibitor 1	CLGI/EPA/EPO/HCI/TIMP	PPH00771C
G08	Hs.633514	NM_003255	TIMP2	TIMP metallopeptidase inhibitor 2	CSC-21K/DDC8	PPH00904B
G09	Hs.644633	NM_000362	TIMP3	TIMP metallopeptidase inhibitor 3	HSMRK222/K222/K222TA2/SFD	PPH00762B
G10	Hs.591665	NM_003256	TIMP4	TIMP metallopeptidase inhibitor 4	-	PPH00889E
G11	Hs.241570	NM_000594	TNF	Tumor necrosis factor	DIF/TNF-alpha/TNFA/TNFSF2	PPH00341F
G12	Hs.73793	NM_003376	VEGFA	Vascular endothelial growth factor A	MVCD1/VEGF/VPF	PPH00251C
H01	Hs.520640	NM_001101	ACTB	Actin, beta	BRWS1/PS1TP5BP1	PPH00073G
H02	Hs.534255	NM_004048	B2M	Beta-2-microglobulin	-	PPH01094E
H03	Hs.544577	NM_002046	GAPDH	Glyceraldehyde-3-phosphate dehydrogenase	G3PD/GAPD	PPH00150F
H04	Hs.412707	NM_000194	HPRT1	Hypoxanthine phosphoribosyltransferase 1	HGPRT/HPRT	PPH01018C
H05	Hs.546285	NM_001002	RPLP0	Ribosomal protein, large, P0	L10E/LP0/P0/PRLP0/RPP0	PPH21138F
H06	N/A	SA_00105	HGDC	Human Genomic DNA Contamination	HIGX1A
H07	N/A	SA_00104	RTC	Reverse Transcription Control	RTC	PPX63340A
H08	N/A	SA_00104	RTC	Reverse Transcription Control	RTC	PPX63340A
H09	N/A	SA_00104	RTC	Reverse Transcription Control	RTC	PPX63340A
H10	N/A	SA_00103	PPC	Positive PCR Control	PPC
H11	N/A	SA_00103	PPC	Positive PCR Control	PPC
H12	N/A	SA_00103	PPC	Positive PCR Control	PPC

## Sheet: Average Ct
		AVG Ct				Standard Deviation
Position	Symbol	Control Group	Carbon Black	Carbon Nanotubes	Asbestos	Control Group	Carbon Black	Carbon Nanotubes	Asbestos
A01	ACTA2	26.37	26.07	25.82	26.36	0.70812	0.643765	0.390683	0.295691
A02	AGT	23.51	23.58	23.5	23.49	0.995942	0.355293	1.05025	1.25583
A03	AKT1	22.75	22.42	22.3	22.49	0.566068	0.540771	0.566951	0.643454
A04	BCL2	27.97	27.75	27.86	27.91	0.71143	0.395137	0.541695	0.94504
A05	BMP7	32.34	31.91	30.78	32.36	1.27	0.317228	0.843267	0.44411
A06	CAV1	21.35	20.91	20.38	20.92	1.09075	0.739752	0.737767	0.588586
A07	CCL11	35	35	35	34.65	0	0	0	0.600444
A08	CCL2	25.43	25.65	24.73	25.31	0.920887	0.759013	0.533135	0.895377
A09	CCL3	30.09	30.33	29.12	29.26	1.325	1.87662	0.500633	0.930537
A10	CCR2	26.67	26.75	27.2	27.3	1.64739	1.05519	1.76665	2.52375
A11	CEBPB	22.42	22.15	22.14	22.19	0.563116	0.391067	0.581578	0.59096
A12	COL1A2	25.31	24.59	23.36	24.14	1.04088	1.30124	1.15941	0.636632
B01	COL3A1	26.02	25.81	23.19	24.81	1.20254	1.00002	0.895116	0.696587
B02	CTGF	21.96	21.64	22.17	22.39	0.773714	0.50659	0.595063	0.132791
B03	CXCR4	26.58	26.75	26.96	26.8	0.950386	0.322335	0.857807	1.37884
B04	DCN	27.1	27.16	23.45	25.27	0.88476	0.899555	0.727622	0.460471
B05	EDN1	25.46	25.13	24.7	24.76	0.975209	0.703231	0.840714	0.616144
B06	EGF	32.83	32.35	31.91	32.15	1.03905	1.06613	0.836242	0.730365
B07	ENG	23.29	23.06	22.43	22.62	0.710023	0.739076	0.514231	0.736274
B08	FASLG	35	35	34.71	34.46	0	0	0.508068	0.935307
B09	GREM1	24.86	24.59	23.46	23.64	0.879261	0.506392	0.894949	0.586174
B10	HGF	31	30.95	28.32	29.89	1.29156	1.12073	0.935004	0.620725
B11	IFNG	35	35	35	35	0	0	0	0
B12	IL10	31.85	32.84	30.13	30.91	1.37602	1.79758	0.964693	1.49082
C01	IL13	34.07	34.49	33.61	34.14	0.840555	0.393107	1.29327	0.925851
C02	IL13RA2	30.51	30.11	28.19	28	0.943098	1.21714	0.918041	0.776552
C03	IL1A	23.62	23.2	22.73	22.73	1.325	0.947435	1.06828	0.739279
C04	IL1B	24.02	23.8	22.77	22.98	1.25993	0.91	0.971665	0.650333
C05	IL4	34.11	33.35	32.43	34.04	0.768917	1.47399	0.514198	0.832346
C06	IL5	31.97	30.33	31.11	32.56	0.883855	0.533573	0.137961	0.525389
C07	ILK	23.44	23.23	23.12	23.27	0.608523	0.446132	0.4993	0.578187
C08	INHBE	29.88	30.6	29.65	29.51	0.80075	1.78832	0.95191	1.34859
C09	ITGA1	23.93	23.6	24.06	24.49	0.785048	0.392726	0.645833	0.37099
C10	ITGA2	25.57	25.22	24.19	24.68	1.26477	0.984733	0.77106	0.703586
C11	ITGA3	21.85	21.5	21.39	21.25	0.964434	0.665658	0.733235	0.612944
C12	ITGAV	23.42	23.15	23.19	23.26	0.998516	0.883855	0.593492	0.70812
D01	ITGB1	20.95	20.61	20.27	20.85	0.932166	0.72111	0.743797	0.549212
D02	ITGB3	26.5	26.15	24.89	25.75	0.990471	0.902792	0.731596	0.49085
D03	ITGB5	24.23	23.83	23.19	23.29	1.07584	0.742226	0.746481	0.49521
D04	ITGB6	25.68	25.41	24.55	24.96	1.7301	1.4046	1.0332	0.834646
D05	ITGB8	25.54	25.15	25.13	25.62	0.790021	0.445758	0.721757	0.653376
D06	JUN	24.27	23.88	23.52	24.09	0.97632	0.661236	0.655057	0.553263
D07	LOX	22.81	22.45	22.2	22.64	1.03523	0.789261	0.660631	0.387341
D08	LTBP1	26.96	27.05	25.72	26.59	0.867929	0.981478	0.8747	0.359073
D09	MMP1	27.13	27.06	23.05	24.84	1.08855	1.38284	1.13606	1.12731
D10	MMP13	34.45	33.07	31.77	33.32	0.952628	1.40681	0.791854	1.1115
D11	MMP14	23.79	23.87	23.23	23.39	0.687677	0.782368	0.506491	0.488092
D12	MMP2	25.07	24.94	23.51	24.34	0.23029	0.449592	0.190526	0.190351
E01	MMP3	30.39	29.93	24.64	27	0.924554	1.21204	0.973875	0.652865
E02	MMP8	33.72	34.52	33.68	33.46	0.968624	0.831384	0.633167	1.33867
E03	MMP9	24.82	24.95	23.62	23.97	1.17279	1.99681	0.805564	0.903549
E04	MYC	21.42	21.21	21.01	20.94	0.379781	0.435928	0.492172	0.294618
E05	NFKB1	25.27	25.14	24.75	24.9	0.426654	0.482804	0.363639	0.499233
E06	PDGFA	25.57	25.09	24.26	24.7	0.911482	0.920489	0.518588	0.456545
E07	PDGFB	29.46	29.27	27.94	28.72	0.776981	0.787803	0.483356	0.599194
E08	PLAT	28.19	28.33	28.1	29.27	1.11665	1.02178	0.59911	0.557704
E09	PLAU	23.45	23.08	22.4	22.77	0.864812	0.624046	0.78886	0.456326
E10	PLG	35	35	34.93	35	0	0	0.127017	0
E11	SERPINA1	22.19	21.64	21.92	21.71	0.848312	0.575007	0.487887	0.141774
E12	SERPINE1	22.23	21.65	19.87	20.54	1.26911	1.06782	0.896679	0.733848
F01	SERPINH1	21.31	21.14	20.65	21.11	0.478574	0.322542	0.280535	0.108167
F02	SMAD2	22.94	22.62	22.48	22.75	0.728583	0.605833	0.658964	0.648614
F03	SMAD3	26.89	26.69	27.15	27.11	0.665658	0.715006	0.645523	0.472476
F04	SMAD4	24.1	23.96	23.93	24.09	0.732006	0.545374	0.577697	0.697591
F05	SMAD6	29.31	29.26	29.89	30.12	0.849647	0.405956	1.21198	1.1756
F06	SMAD7	26.32	26.13	25.6	25.71	0.707696	0.497427	0.449778	0.520865
F07	SNAI1	28.72	28.45	28.26	28.52	1.21138	0.939521	0.587055	0.384231
F08	SP1	23.32	23.08	23.17	23.38	0.685736	0.592481	0.519615	0.540833
F09	STAT1	22.19	22.09	21.68	22.08	0.589661	0.395517	0.407962	0.640937
F10	STAT6	22.73	22.38	22.32	22.41	0.517397	0.59925	0.390683	0.334714
F11	TGFB1	22.9	22.72	22.5	22.6	0.333217	0.381095	0.424774	0.646942
F12	TGFB2	24.72	24.35	23.77	24.47	0.770216	0.492172	0.710422	0.459021
G01	TGFB3	27.58	27.11	27.08	27.37	0.635164	0.466083	0.490544	0.726911
G02	TGFBR1	24.21	24.05	23.82	23.87	0.601775	0.626445	0.603517	0.776745
G03	TGFBR2	22.63	22.42	22.25	22.69	0.777003	0.65041	0.596518	0.440946
G04	TGIF1	24.28	24	23.53	23.82	0.612209	0.618574	0.317857	0.453909
G05	THBS1	22.07	21.75	20.88	21.28	0.948543	0.736546	0.696156	0.533791
G06	THBS2	27.1	26.86	26.36	26.66	1.17094	0.871856	0.654243	0.553745
G07	TIMP1	22.26	22.02	21.35	22.06	0.915114	0.653835	0.415812	0.347898
G08	TIMP2	21.94	21.43	21.4	21.46	0.480867	0.306105	0.410041	0.602107
G09	TIMP3	24.53	24.67	25.2	25.38	0.551936	0.560268	0.397157	0.36756
G10	TIMP4	27.77	27.26	28.28	27.98	0.834646	0.557494	0.497293	0.035119
G11	TNF	28.83	28.33	27.73	27.55	0.739797	0.690217	0.343948	0.888313
G12	VEGFA	23.13	23.03	22.38	22.63	0.37072	0.591016	0.232881	0.266333
H01	ACTB	16.53	16.3	16.06	16.14	0.477109	0.374477	0.514198	0.540278
H02	B2M	18.29	18.42	18.03	18.61	0.378065	0.440038	0.463177	0.1861
H03	GAPDH	17.17	16.91	16.67	17.09	0.82203	0.645161	0.61441	0.376431
H04	HPRT1	23.55	23.37	23.3	23.61	0.607069	0.424774	0.446356	0.505206
H05	RPLP0	16.95	16.79	16.94	16.85	0.463609	0.34356	0.681102	0.245425
H06	HGDC	35	35	35	35	0	0	0	0
H07	RTC	20.75	20.7	20.72	20.7	0.150444	0.251462	0.079373	0.225019
H08	RTC	20.78	20.69	20.71	20.68	0.158745	0.210792	0.075056	0.125831
H09	RTC	20.82	20.69	20.73	20.71	0.175024	0.212211	0.081854	0.200333
H10	PPC	19.35	19.58	19.55	19.72	0.195192	0.110151	0.248462	0.360416
H11	PPC	19.41	19.53	19.62	19.94	0.213854	0.164621	0.17673	0.251661
H12	PPC	19.57	19.69	19.91	20.23	0.192959	0.113725	0.401497	0.135277

## Sheet: Average Delta(Ct)
		AVG Delta(Ct) (Ct(GOI) - Ave Ct(HKG))				Standard Deviation
Position	Symbol	Control Group	Carbon Black	Carbon Nanotubes	Asbestos	Control Group	Carbon Black	Carbon Nanotubes	Asbestos
A01	ACTA2	7.876	7.70667	7.622	7.89733	0.371424	0.304909	0.1803	0.024685
A02	AGT	5.01267	5.21667	5.302	5.03067	1.3059	0.636293	1.24157	1.09855
A03	AKT1	4.256	4.05667	4.102	4.02733	0.118389	0.131032	0.18981	0.327276
A04	BCL2	9.476	9.39333	9.65533	9.45067	1.11517	0.708244	0.626691	0.758426
A05	BMP7	13.8427	13.5467	12.5787	13.904	1.09236	0.691816	0.7703	0.368261
A06	CAV1	2.84933	2.54667	2.17867	2.464	0.562111	0.304252	0.244011	0.381308
A07	CCL11	16.5027	16.64	16.7987	16.194	0.534162	0.435518	0.505729	0.432014
A08	CCL2	6.936	7.29	6.52533	6.85067	0.395773	0.345306	0.750214	0.705556
A09	CCL3	11.5893	11.97	10.9153	10.8007	0.817881	1.44489	0.891169	0.646536
A10	CCR2	8.17267	8.38667	9.002	8.84067	2.12317	1.48951	2.15901	2.57003
A11	CEBPB	3.92267	3.78667	3.93533	3.72733	0.063948	0.087002	0.165231	0.278117
A12	COL1A2	6.80933	6.23333	5.15533	5.68067	1.01315	1.169	1.0471	0.836415
B01	COL3A1	7.52267	7.45333	4.992	6.354	1.15575	0.824481	1.08376	1.0008
B02	CTGF	3.45933	3.28333	3.96867	3.934	0.437092	0.279874	0.214898	0.312276
B03	CXCR4	8.07933	8.39	8.762	8.34067	1.17227	0.594858	1.00266	1.15326
B04	DCN	8.60267	8.8	5.24533	6.80733	0.559865	0.595748	0.670359	0.673
B05	EDN1	6.966	6.76667	6.49867	6.29733	0.445462	0.289844	0.398147	0.32813
B06	EGF	14.3293	13.9867	13.7087	13.6873	0.54647	0.899727	0.339825	0.43466
B07	ENG	4.78933	4.70333	4.232	4.16067	0.205254	0.304843	0.096995	0.444218
B08	FASLG	16.5027	16.64	16.5053	16.0007	0.534162	0.435518	0.076429	0.740385
B09	GREM1	6.36267	6.23333	5.262	5.18067	0.425781	0.08631	0.400385	0.354865
B10	HGF	12.506	12.5933	10.1153	11.4307	1.13301	1.08137	0.99537	0.918569
B11	IFNG	16.5027	16.64	16.7987	16.5407	0.534162	0.435518	0.505729	0.316179
B12	IL10	13.3493	14.48	11.932	12.4473	0.866723	1.41137	0.967981	1.17504
C01	IL13	15.576	16.1267	15.412	15.6807	0.361602	0.63107	1.39216	0.638756
C02	IL13RA2	12.016	11.7533	9.98867	9.53733	0.491565	0.79685	0.585766	0.772275
C03	IL1A	5.126	4.83667	4.52533	4.274	0.792916	0.516807	0.651614	0.548339
C04	IL1B	5.526	5.44	4.572	4.524	0.747807	0.474485	0.592341	0.414628
C05	IL4	15.616	14.9867	14.2287	15.5807	0.413468	1.78586	0.034078	0.9455
C06	IL5	13.4727	11.97	12.9053	14.104	0.547695	0.604546	0.583731	0.513026
C07	ILK	4.94267	4.87333	4.91867	4.81067	0.169261	0.182618	0.151133	0.26842
C08	INHBE	11.3827	12.24	11.452	11.0507	0.977594	1.93391	1.07455	1.10624
C09	ITGA1	5.43267	5.23667	5.85867	6.02733	0.253396	0.102417	0.14093	0.058731
C10	ITGA2	7.076	6.86	5.992	6.224	0.77542	0.571608	0.331765	0.481348
C11	ITGA3	3.34933	3.14	3.192	2.79067	0.445656	0.230469	0.230625	0.364156
C12	ITGAV	4.926	4.79	4.992	4.804	0.464538	0.450418	0.096892	0.422583
D01	ITGB1	2.456	2.25	2.072	2.38733	0.429087	0.295425	0.244884	0.303133
D02	ITGB3	7.99933	7.79333	6.68533	7.28733	0.610155	0.505934	0.490267	0.486959
D03	ITGB5	5.736	5.47	4.98533	4.834	0.577041	0.347327	0.28242	0.292329
D04	ITGB6	7.186	7.05	6.34867	6.504	1.21097	0.988745	0.556652	0.65348
D05	ITGB8	7.046	6.79	6.932	7.16067	0.258681	0.073729	0.237798	0.337416
D06	JUN	5.77267	5.51667	5.31867	5.63067	0.491619	0.324791	0.254286	0.238808
D07	LOX	4.31267	4.09333	3.99533	4.184	0.562574	0.398559	0.244625	0.16744
D08	LTBP1	8.46267	8.69	7.51867	8.12733	0.443992	0.632199	0.681499	0.31453
D09	MMP1	8.62933	8.70333	4.84533	6.384	0.63015	1.00274	0.829965	1.10301
D10	MMP13	15.9527	14.71	13.572	14.8573	0.528989	0.97144	0.762239	1.22242
D11	MMP14	5.29267	5.51	5.02533	4.92733	0.179692	0.349279	0.107337	0.220702
D12	MMP2	6.576	6.57667	5.30867	5.87733	0.52839	0.317316	0.414393	0.241349
E01	MMP3	11.8927	11.5733	6.442	8.544	0.624763	0.919603	0.827181	0.824182
E02	MMP8	15.2193	16.16	15.4787	15.004	0.520355	0.544276	1.13293	1.02869
E03	MMP9	6.31933	6.59333	5.422	5.51067	0.638631	1.56936	0.516283	0.772457
E04	MYC	2.926	2.84667	2.812	2.48067	0.270141	0.184849	0.231145	0.029143
E05	NFKB1	6.76933	6.78	6.54533	6.43733	0.108025	0.089084	0.142553	0.287731
E06	PDGFA	7.07267	6.73	6.062	6.244	0.386949	0.50249	0.0151	0.152827
E07	PDGFB	10.9627	10.9133	9.742	10.264	0.274826	0.354865	0.273693	0.284738
E08	PLAT	9.69267	9.97333	9.902	10.814	0.62239	0.628816	0.351608	0.382016
E09	PLAU	4.95267	4.72333	4.19867	4.314	0.361869	0.248454	0.409025	0.224179
E10	PLG	16.5027	16.64	16.7253	16.5407	0.534162	0.435518	0.564519	0.316179
E11	SERPINA1	3.696	3.28333	3.722	3.25067	0.540847	0.393433	0.360622	0.209116
E12	SERPINE1	3.736	3.28667	1.672	2.07733	0.791578	0.652556	0.486732	0.563213
F01	SERPINH1	2.80933	2.78333	2.44867	2.65067	0.687815	0.397051	0.524005	0.382007
F02	SMAD2	4.446	4.26333	4.27533	4.29067	0.278022	0.189075	0.277707	0.333421
F03	SMAD3	8.39267	8.33333	8.94867	8.64733	0.171083	0.285393	0.272839	0.27201
F04	SMAD4	5.59933	5.60333	5.72533	5.634	0.235434	0.115106	0.123294	0.381466
F05	SMAD6	10.8127	10.9	11.6887	11.6573	0.995032	0.39809	1.33339	0.992204
F06	SMAD7	7.81933	7.77333	7.39867	7.25067	0.310692	0.114146	0.171235	0.208013
F07	SNAI1	10.226	10.09	10.062	10.0573	0.730928	0.520169	0.123077	0.130573
F08	SP1	4.826	4.71667	4.96867	4.92067	0.152039	0.1788	0.078494	0.224654
F09	STAT1	3.69267	3.72667	3.47533	3.62067	0.165437	0.077002	0.365022	0.351126
F10	STAT6	4.23267	4.02	4.11533	3.954	0.15043	0.297516	0.222534	0.026
F11	TGFB1	4.39933	4.36333	4.302	4.144	0.399161	0.05594	0.380142	0.35955
F12	TGFB2	6.226	5.98667	5.56867	6.01067	0.263393	0.142581	0.217489	0.20117
G01	TGFB3	9.07933	8.75333	8.882	8.91067	0.113443	0.124777	0.307747	0.410913
G02	TGFBR1	5.70933	5.69333	5.61533	5.414	0.500049	0.372866	0.483861	0.531635
G03	TGFBR2	4.136	4.05667	4.04533	4.234	0.259838	0.215196	0.238875	0.128047
G04	TGIF1	5.78267	5.64333	5.32533	5.364	0.116316	0.230281	0.191106	0.138694
G05	THBS1	3.56933	3.39	2.682	2.81733	0.438143	0.303605	0.20447	0.262848
G06	THBS2	8.60267	8.50333	8.162	8.204	0.76136	0.501686	0.407784	0.240033
G07	TIMP1	3.75933	3.66	3.14867	3.59733	0.484055	0.270695	0.093388	0.200573
G08	TIMP2	3.446	3.07	3.202	2.99733	0.083162	0.129677	0.124531	0.286233
G09	TIMP3	6.036	6.31	6.99533	6.92067	0.710912	0.477405	0.686441	0.489581
G10	TIMP4	9.26933	8.9	10.0787	9.51733	0.505974	0.282836	0.331423	0.283107
G11	TNF	10.3327	9.97	9.52867	9.09067	0.520816	0.26487	0.557567	0.620556
G12	VEGFA	4.62933	4.67	4.182	4.174	0.254066	0.228421	0.433391	0.077949
H01	ACTB	-1.97067	-2.06333	-2.14133	-2.31933	0.098739	0.077391	0.034078	0.234924
H02	B2M	-0.210667	0.063333	-0.168	0.147333	0.190707	0.113178	0.213326	0.250578
H03	GAPDH	-1.324	-1.44667	-1.53133	-1.36933	0.287882	0.220657	0.205576	0.063319
H04	HPRT1	5.056	5.01333	5.102	5.154	0.088068	0.021197	0.066091	0.189779
H05	RPLP0	-1.55067	-1.56667	-1.26133	-1.61267	0.257622	0.179581	0.384007	0.354752
H06	HGDC	16.5027	16.64	16.7987	16.5407	0.534162	0.435518	0.505729	0.316179
H07	RTC	2.24933	2.34333	2.51867	2.244	0.668662	0.669365	0.585048	0.536951
H08	RTC	2.28267	2.32667	2.50533	2.21733	0.66766	0.638004	0.564643	0.436313
H09	RTC	2.31933	2.33333	2.52867	2.24733	0.646026	0.638051	0.561	0.502284
H10	PPC	0.852667	1.22333	1.34533	1.26067	0.339042	0.343408	0.260233	0.616157
H11	PPC	0.916	1.17	1.41533	1.484	0.383818	0.289683	0.433153	0.369914
H12	PPC	1.06933	1.32667	1.70867	1.77067	0.619475	0.467257	0.625141	0.416472

## Sheet: 2^(-Avg.(Delta(Ct))
		2^(-Avg.(Delta(Ct))
Position	Symbol	Control Group	Carbon Black	Carbon Nanotubes	Asbestos
A01	ACTA2	0.004257	0.004787	0.005076	0.004194
A02	AGT	0.030977	0.026892	0.025348	0.030593
A03	AKT1	0.052338	0.060093	0.058234	0.061327
A04	BCL2	0.001404	0.001487	0.00124	0.001429
A05	BMP7	6.8e-05	8.4e-05	0.000163	6.5e-05
A06	CAV1	0.13876	0.17115	0.22088	0.181243
A07	CCL11	1.1e-05	1e-05	9e-06	1.3e-05
A08	CCL2	0.008167	0.00639	0.010856	0.008665
A09	CCL3	0.000325	0.000249	0.000518	0.000561
A10	CCR2	0.003466	0.002988	0.00195	0.002181
A11	CEBPB	0.065942	0.07246	0.065365	0.075502
A12	COL1A2	0.008916	0.013292	0.02806	0.019496
B01	COL3A1	0.005438	0.005706	0.031424	0.012225
B02	CTGF	0.090915	0.102711	0.063872	0.065426
B03	CXCR4	0.003697	0.002981	0.002303	0.003085
B04	DCN	0.002572	0.002244	0.026363	0.008929
B05	EDN1	0.007999	0.009184	0.011059	0.012715
B06	EGF	4.9e-05	6.2e-05	7.5e-05	7.6e-05
B07	ENG	0.036163	0.038384	0.053216	0.055913
B08	FASLG	1.1e-05	1e-05	1.1e-05	1.5e-05
B09	GREM1	0.012152	0.013292	0.02606	0.027572
B10	HGF	0.000172	0.000162	0.000902	0.000362
B11	IFNG	1.1e-05	1e-05	9e-06	1e-05
B12	IL10	9.6e-05	4.4e-05	0.000256	0.000179
C01	IL13	2e-05	1.4e-05	2.3e-05	1.9e-05
C02	IL13RA2	0.000241	0.00029	0.000984	0.001346
C03	IL1A	0.028637	0.034996	0.043425	0.051689
C04	IL1B	0.021702	0.023035	0.042043	0.043465
C05	IL4	2e-05	3.1e-05	5.2e-05	2e-05
C06	IL5	8.8e-05	0.000249	0.00013	5.7e-05
C07	ILK	0.032517	0.034118	0.033062	0.035632
C08	INHBE	0.000375	0.000207	0.000357	0.000471
C09	ITGA1	0.023153	0.026522	0.017233	0.015332
C10	ITGA2	0.007412	0.008609	0.015712	0.013378
C11	ITGA3	0.098118	0.11344	0.109424	0.144519
C12	ITGAV	0.032895	0.036147	0.031424	0.035797
D01	ITGB1	0.182251	0.210224	0.23783	0.191135
D02	ITGB3	0.003908	0.004508	0.009717	0.006402
D03	ITGB5	0.018763	0.022561	0.031569	0.035061
D04	ITGB6	0.006867	0.007546	0.01227	0.011018
D05	ITGB8	0.007567	0.009037	0.00819	0.006989
D06	JUN	0.018292	0.021843	0.025057	0.020184
D07	LOX	0.050322	0.058585	0.062702	0.055016
D08	LTBP1	0.002835	0.002421	0.005453	0.003576
D09	MMP1	0.002525	0.002399	0.034786	0.011974
D10	MMP13	1.6e-05	3.7e-05	8.2e-05	3.4e-05
D11	MMP14	0.025512	0.021944	0.030706	0.032864
D12	MMP2	0.010482	0.010477	0.025231	0.017012
E01	MMP3	0.000263	0.000328	0.011502	0.002679
E02	MMP8	2.6e-05	1.4e-05	2.2e-05	3e-05
E03	MMP9	0.012523	0.010356	0.023325	0.021934
E04	MYC	0.131579	0.139017	0.142398	0.179162
E05	NFKB1	0.009167	0.009099	0.010707	0.011539
E06	PDGFA	0.007429	0.00942	0.014968	0.013194
E07	PDGFB	0.000501	0.000519	0.001168	0.000813
E08	PLAT	0.001208	0.000995	0.001045	0.000555
E09	PLAU	0.032292	0.037856	0.05446	0.050276
E10	PLG	1.1e-05	1e-05	9e-06	1e-05
E11	SERPINA1	0.07716	0.102711	0.075782	0.105063
E12	SERPINE1	0.07505	0.102474	0.313818	0.236952
F01	SERPINH1	0.142661	0.145256	0.18318	0.159246
F02	SMAD2	0.04588	0.052073	0.051641	0.051095
F03	SMAD3	0.002975	0.0031	0.002024	0.002494
F04	SMAD4	0.020627	0.02057	0.018902	0.020137
F05	SMAD6	0.000556	0.000523	0.000303	0.00031
F06	SMAD7	0.004427	0.004571	0.005926	0.006566
F07	SNAI1	0.000835	0.000918	0.000935	0.000939
F08	SP1	0.035256	0.038031	0.031936	0.033017
F09	STAT1	0.077339	0.075537	0.089913	0.081296
F10	STAT6	0.053191	0.06164	0.057698	0.064525
F11	TGFB1	0.047388	0.048585	0.050695	0.056563
F12	TGFB2	0.013359	0.01577	0.02107	0.01551
G01	TGFB3	0.001849	0.002317	0.00212	0.002078
G02	TGFBR1	0.019113	0.019326	0.020399	0.023454
G03	TGFBR2	0.056877	0.060093	0.060567	0.053142
G04	TGIF1	0.018165	0.020007	0.024941	0.024281
G05	THBS1	0.084241	0.095391	0.155825	0.141872
G06	THBS2	0.002572	0.002756	0.003491	0.003391
G07	TIMP1	0.073846	0.07911	0.11276	0.082622
G08	TIMP2	0.091759	0.11908	0.108668	0.125231
G09	TIMP3	0.01524	0.012604	0.007838	0.008254
G10	TIMP4	0.001621	0.002093	0.000925	0.001365
G11	TNF	0.000775	0.000997	0.001354	0.001834
G12	VEGFA	0.040405	0.039282	0.055093	0.055399
H01	ACTB	3.91949	4.17951	4.4117	4.99101
H02	B2M	1.15722	0.95705	1.1235	0.902918
H03	GAPDH	2.50359	2.72578	2.89053	2.58351
H04	HPRT1	0.03006	0.030963	0.029117	0.028086
H05	RPLP0	2.92952	2.96219	2.39717	3.05817
H06	HGDC	1.1e-05	1e-05	9e-06	1e-05
H07	RTC	0.210321	0.197055	0.174504	0.2111
H08	RTC	0.205518	0.199344	0.176124	0.215038
H09	RTC	0.20036	0.198425	0.173299	0.210613
H10	PPC	0.55376	0.428292	0.393563	0.417351
H11	PPC	0.529976	0.444421	0.374923	0.357496
H12	PPC	0.476539	0.398688	0.305943	0.293073

## Sheet: Fold Change
		Fold Change (comparing to control group)
		Carbon Black			Carbon Nanotubes			Asbestos
Position	Symbol	Fold Change	95% CI	Comments	Fold Change	95% CI	Comments	Fold Change	95% CI	Comments
A01	ACTA2	1.1245	( 0.70, 1.55 )	OKAY	1.1925	( 0.81, 1.58 )	OKAY	0.9853	( 0.70, 1.27 )	OKAY
A02	AGT	0.8681	( 0.00001, 1.86 )	OKAY	0.8183	( 0.00001, 1.97 )	OKAY	0.9876	( 0.00001, 2.31 )	OKAY
A03	AKT1	1.1482	( 0.99, 1.31 )	OKAY	1.1127	( 0.92, 1.31 )	OKAY	1.1718	( 0.85, 1.49 )	OKAY
A04	BCL2	1.059	( 0.00001, 2.16 )	OKAY	0.8831	( 0.00001, 1.77 )	OKAY	1.0177	( 0.00001, 2.09 )	OKAY
A05	BMP7	1.2277	( 0.00001, 2.47 )	B	2.4016	( 0.00001, 4.92 )	B	0.9584	( 0.09, 1.82 )	B
A06	CAV1	1.2334	( 0.62, 1.85 )	OKAY	1.5918	( 0.83, 2.36 )	OKAY	1.3062	( 0.61, 2.00 )	OKAY
A07	CCL11	0.9092	( 0.42, 1.40 )	C	0.8145	( 0.34, 1.28 )	C	1.2386	( 0.57, 1.91 )	B
A08	CCL2	0.7824	( 0.46, 1.10 )	OKAY	1.3293	( 0.44, 2.21 )	OKAY	1.0609	( 0.39, 1.73 )	OKAY
A09	CCL3	0.7681	( 0.00001, 1.77 )	B	1.5955	( 0.08, 3.11 )	A	1.7275	( 0.31, 3.14 )	A
A10	CCR2	0.8621	( 0.00001, 2.62 )	OKAY	0.5628	( 0.00001, 1.90 )	OKAY	0.6294	( 0.00001, 2.28 )	OKAY
A11	CEBPB	1.0989	( 1.01, 1.19 )	OKAY	0.9913	( 0.85, 1.13 )	OKAY	1.145	( 0.89, 1.40 )	OKAY
A12	COL1A2	1.4907	( 0.00001, 3.30 )	OKAY	3.147	( 0.00001, 6.74 )	OKAY	2.1866	( 0.00001, 4.44 )	OKAY
B01	COL3A1	1.0492	( 0.00001, 2.22 )	OKAY	5.7784	( 0.00001, 12.96 )	OKAY	2.248	( 0.00001, 4.94 )	OKAY
B02	CTGF	1.1297	( 0.67, 1.59 )	OKAY	0.7025	( 0.43, 0.97 )	OKAY	0.7196	( 0.42, 1.02 )	OKAY
B03	CXCR4	0.8063	( 0.00001, 1.64 )	OKAY	0.623	( 0.00001, 1.38 )	OKAY	0.8343	( 0.00001, 1.91 )	OKAY
B04	DCN	0.8722	( 0.31, 1.43 )	OKAY	10.2484	( 3.23, 17.27 )	OKAY	3.471	( 1.09, 5.85 )	OKAY
B05	EDN1	1.1482	( 0.67, 1.63 )	OKAY	1.3826	( 0.73, 2.03 )	OKAY	1.5896	( 0.90, 2.28 )	OKAY
B06	EGF	1.2681	( 0.22, 2.32 )	B	1.5376	( 0.76, 2.31 )	B	1.5605	( 0.71, 2.42 )	B
B07	ENG	1.0614	( 0.76, 1.37 )	OKAY	1.4715	( 1.21, 1.73 )	OKAY	1.5461	( 0.95, 2.14 )	OKAY
B08	FASLG	0.9092	( 0.42, 1.40 )	C	0.9982	( 0.58, 1.42 )	B	1.4162	( 0.40, 2.43 )	B
B09	GREM1	1.0938	( 0.72, 1.47 )	OKAY	2.1445	( 1.16, 3.13 )	OKAY	2.2689	( 1.28, 3.26 )	OKAY
B10	HGF	0.9413	( 0.00001, 2.10 )	B	5.244	( 0.00001, 11.45 )	A	2.1072	( 0.00001, 4.52 )	A
B11	IFNG	0.9092	( 0.42, 1.40 )	C	0.8145	( 0.34, 1.28 )	C	0.974	( 0.50, 1.45 )	C
B12	IL10	0.4567	( 0.00001, 1.05 )	B	2.6709	( 0.00001, 5.39 )	B	1.8687	( 0.00001, 4.01 )	B
C01	IL13	0.6827	( 0.29, 1.07 )	B	1.1204	( 0.00001, 2.38 )	B	0.93	( 0.39, 1.47 )	B
C02	IL13RA2	1.1997	( 0.32, 2.08 )	B	4.0765	( 1.63, 6.52 )	A	5.5738	( 1.57, 9.58 )	A
C03	IL1A	1.2221	( 0.31, 2.13 )	OKAY	1.5164	( 0.30, 2.74 )	OKAY	1.805	( 0.44, 3.17 )	OKAY
C04	IL1B	1.0614	( 0.32, 1.80 )	OKAY	1.9372	( 0.49, 3.39 )	OKAY	2.0028	( 0.66, 3.35 )	OKAY
C05	IL4	1.5469	( 0.00001, 3.77 )	B	2.6159	( 1.76, 3.47 )	OKAY	1.0248	( 0.20, 1.85 )	B
C06	IL5	2.8337	( 1.02, 4.65 )	B	1.4818	( 0.55, 2.41 )	B	0.6456	( 0.27, 1.03 )	B
C07	ILK	1.0492	( 0.84, 1.25 )	OKAY	1.0168	( 0.84, 1.20 )	OKAY	1.0958	( 0.82, 1.37 )	OKAY
C08	INHBE	0.552	( 0.00001, 1.49 )	A	0.9531	( 0.00001, 2.04 )	OKAY	1.2588	( 0.00001, 2.72 )	OKAY
C09	ITGA1	1.1455	( 0.90, 1.39 )	OKAY	0.7443	( 0.58, 0.91 )	OKAY	0.6622	( 0.53, 0.80 )	OKAY
C10	ITGA2	1.1615	( 0.28, 2.04 )	OKAY	2.1199	( 0.72, 3.52 )	OKAY	1.805	( 0.51, 3.10 )	OKAY
C11	ITGA3	1.1562	( 0.70, 1.61 )	OKAY	1.1152	( 0.68, 1.55 )	OKAY	1.4729	( 0.81, 2.14 )	OKAY
C12	ITGAV	1.0989	( 0.54, 1.66 )	OKAY	0.9553	( 0.60, 1.31 )	OKAY	1.0882	( 0.55, 1.62 )	OKAY
D01	ITGB1	1.1535	( 0.68, 1.62 )	OKAY	1.305	( 0.80, 1.81 )	OKAY	1.0487	( 0.62, 1.48 )	OKAY
D02	ITGB3	1.1535	( 0.44, 1.87 )	OKAY	2.4863	( 0.96, 4.01 )	OKAY	1.6381	( 0.64, 2.64 )	OKAY
D03	ITGB5	1.2025	( 0.57, 1.84 )	OKAY	1.6826	( 0.83, 2.53 )	OKAY	1.8687	( 0.92, 2.82 )	OKAY
D04	ITGB6	1.0989	( 0.00001, 2.45 )	OKAY	1.7867	( 0.00001, 3.65 )	OKAY	1.6044	( 0.00001, 3.34 )	OKAY
D05	ITGB8	1.1942	( 0.94, 1.45 )	OKAY	1.0822	( 0.78, 1.38 )	OKAY	0.9236	( 0.62, 1.23 )	OKAY
D06	JUN	1.1942	( 0.64, 1.75 )	OKAY	1.3698	( 0.78, 1.96 )	OKAY	1.1034	( 0.63, 1.58 )	OKAY
D07	LOX	1.1642	( 0.53, 1.79 )	OKAY	1.246	( 0.65, 1.85 )	OKAY	1.0933	( 0.59, 1.60 )	OKAY
D08	LTBP1	0.8542	( 0.34, 1.37 )	OKAY	1.9239	( 0.70, 3.15 )	OKAY	1.2617	( 0.72, 1.80 )	OKAY
D09	MMP1	0.95	( 0.07, 1.83 )	OKAY	13.7752	( 2.52, 25.03 )	OKAY	4.7415	( 0.02, 9.47 )	OKAY
D10	MMP13	2.3664	( 0.31, 4.42 )	B	5.2078	( 1.42, 9.00 )	B	2.1366	( 0.00001, 4.37 )	B
D11	MMP14	0.8602	( 0.60, 1.13 )	OKAY	1.2036	( 1.01, 1.40 )	OKAY	1.2882	( 1.00, 1.58 )	OKAY
D12	MMP2	0.9995	( 0.52, 1.48 )	OKAY	2.4072	( 1.14, 3.68 )	OKAY	1.623	( 0.88, 2.36 )	OKAY
E01	MMP3	1.2478	( 0.16, 2.34 )	A	43.7335	( 8.17, 79.29 )	A	10.1871	( 1.92, 18.45 )	A
E02	MMP8	0.521	( 0.21, 0.83 )	B	0.8355	( 0.02, 1.65 )	B	1.161	( 0.11, 2.21 )	B
E03	MMP9	0.827	( 0.00001, 1.93 )	OKAY	1.8626	( 0.66, 3.06 )	OKAY	1.7516	( 0.37, 3.13 )	OKAY
E04	MYC	1.0565	( 0.79, 1.33 )	OKAY	1.0822	( 0.78, 1.38 )	OKAY	1.3616	( 1.07, 1.65 )	OKAY
E05	NFKB1	0.9926	( 0.88, 1.10 )	OKAY	1.168	( 1.00, 1.33 )	OKAY	1.2588	( 0.96, 1.56 )	OKAY
E06	PDGFA	1.2681	( 0.64, 1.90 )	OKAY	2.0148	( 1.40, 2.63 )	OKAY	1.776	( 1.20, 2.36 )	OKAY
E07	PDGFB	1.0348	( 0.67, 1.40 )	OKAY	2.3305	( 1.62, 3.04 )	OKAY	1.623	( 1.12, 2.13 )	OKAY
E08	PLAT	0.8232	( 0.25, 1.39 )	OKAY	0.8649	( 0.38, 1.35 )	OKAY	0.4597	( 0.20, 0.72 )	OKAY
E09	PLAU	1.1723	( 0.77, 1.58 )	OKAY	1.6865	( 0.96, 2.41 )	OKAY	1.5569	( 1.04, 2.08 )	OKAY
E10	PLG	0.9092	( 0.42, 1.40 )	C	0.857	( 0.33, 1.38 )	B	0.974	( 0.50, 1.45 )	C
E11	SERPINA1	1.3311	( 0.63, 2.03 )	OKAY	0.9821	( 0.48, 1.48 )	OKAY	1.3616	( 0.74, 1.98 )	OKAY
E12	SERPINE1	1.3654	( 0.27, 2.46 )	OKAY	4.1814	( 1.13, 7.23 )	OKAY	3.1572	( 0.75, 5.56 )	OKAY
F01	SERPINH1	1.0182	( 0.38, 1.65 )	OKAY	1.284	( 0.41, 2.15 )	OKAY	1.1163	( 0.43, 1.81 )	OKAY
F02	SMAD2	1.135	( 0.84, 1.43 )	OKAY	1.1256	( 0.78, 1.47 )	OKAY	1.1137	( 0.73, 1.49 )	OKAY
F03	SMAD3	1.042	( 0.77, 1.31 )	OKAY	0.6802	( 0.51, 0.85 )	OKAY	0.8382	( 0.63, 1.05 )	OKAY
F04	SMAD4	0.9972	( 0.79, 1.20 )	OKAY	0.9164	( 0.73, 1.11 )	OKAY	0.9763	( 0.63, 1.32 )	OKAY
F05	SMAD6	0.9413	( 0.15, 1.73 )	OKAY	0.5449	( 0.00001, 1.26 )	OKAY	0.5568	( 0.00001, 1.17 )	A
F06	SMAD7	1.0324	( 0.76, 1.30 )	OKAY	1.3385	( 0.97, 1.71 )	OKAY	1.4832	( 1.05, 1.92 )	OKAY
F07	SNAI1	1.0989	( 0.33, 1.87 )	OKAY	1.1204	( 0.47, 1.77 )	OKAY	1.124	( 0.47, 1.78 )	OKAY
F08	SP1	1.0787	( 0.88, 1.28 )	OKAY	0.9058	( 0.78, 1.03 )	OKAY	0.9365	( 0.74, 1.14 )	OKAY
F09	STAT1	0.9767	( 0.84, 1.12 )	OKAY	1.1626	( 0.80, 1.53 )	OKAY	1.0512	( 0.73, 1.37 )	OKAY
F10	STAT6	1.1588	( 0.86, 1.46 )	OKAY	1.0847	( 0.86, 1.31 )	OKAY	1.2131	( 1.07, 1.36 )	OKAY
F11	TGFB1	1.0253	( 0.70, 1.35 )	OKAY	1.0698	( 0.61, 1.53 )	OKAY	1.1936	( 0.69, 1.70 )	OKAY
F12	TGFB2	1.1804	( 0.90, 1.46 )	OKAY	1.5772	( 1.15, 2.00 )	OKAY	1.161	( 0.86, 1.46 )	OKAY
G01	TGFB3	1.2535	( 1.09, 1.42 )	OKAY	1.1466	( 0.85, 1.44 )	OKAY	1.124	( 0.75, 1.50 )	OKAY
G02	TGFBR1	1.0112	( 0.52, 1.51 )	OKAY	1.0673	( 0.48, 1.65 )	OKAY	1.2272	( 0.52, 1.93 )	OKAY
G03	TGFBR2	1.0565	( 0.78, 1.34 )	OKAY	1.0649	( 0.77, 1.36 )	OKAY	0.9343	( 0.72, 1.15 )	OKAY
G04	TGIF1	1.1014	( 0.88, 1.32 )	OKAY	1.373	( 1.13, 1.61 )	OKAY	1.3367	( 1.15, 1.53 )	OKAY
G05	THBS1	1.1324	( 0.66, 1.61 )	OKAY	1.8498	( 1.15, 2.55 )	OKAY	1.6841	( 1.01, 2.36 )	OKAY
G06	THBS2	1.0713	( 0.31, 1.84 )	OKAY	1.3572	( 0.44, 2.28 )	OKAY	1.3183	( 0.49, 2.14 )	OKAY
G07	TIMP1	1.0713	( 0.61, 1.54 )	OKAY	1.527	( 0.94, 2.12 )	OKAY	1.1188	( 0.66, 1.58 )	OKAY
G08	TIMP2	1.2977	( 1.14, 1.45 )	OKAY	1.1843	( 1.05, 1.32 )	OKAY	1.3648	( 1.05, 1.68 )	OKAY
G09	TIMP3	0.827	( 0.27, 1.38 )	OKAY	0.5143	( 0.12, 0.91 )	OKAY	0.5416	( 0.17, 0.91 )	OKAY
G10	TIMP4	1.2918	( 0.70, 1.88 )	OKAY	0.5706	( 0.30, 0.84 )	OKAY	0.8421	( 0.46, 1.23 )	OKAY
G11	TNF	1.2858	( 0.70, 1.88 )	OKAY	1.7459	( 0.70, 2.79 )	OKAY	2.3653	( 0.86, 3.87 )	OKAY
G12	VEGFA	0.9722	( 0.71, 1.23 )	OKAY	1.3635	( 0.83, 1.90 )	OKAY	1.3711	( 1.09, 1.66 )	OKAY
H01	ACTB	1.0663	( 0.96, 1.17 )	OKAY	1.1256	( 1.03, 1.22 )	OKAY	1.2734	( 1.02, 1.53 )	OKAY
H02	B2M	0.827	( 0.68, 0.97 )	OKAY	0.9709	( 0.75, 1.19 )	OKAY	0.7802	( 0.59, 0.97 )	OKAY
H03	GAPDH	1.0887	( 0.78, 1.40 )	OKAY	1.1546	( 0.83, 1.47 )	OKAY	1.0319	( 0.79, 1.27 )	OKAY
H04	HPRT1	1.03	( 0.96, 1.10 )	OKAY	0.9686	( 0.88, 1.05 )	OKAY	0.9343	( 0.78, 1.09 )	OKAY
H05	RPLP0	1.0112	( 0.76, 1.26 )	OKAY	0.8183	( 0.52, 1.12 )	OKAY	1.0439	( 0.68, 1.40 )	OKAY
H06	HGDC	0.9092	( 0.42, 1.40 )	C	0.8145	( 0.34, 1.28 )	C	0.974	( 0.50, 1.45 )	C
H07	RTC	0.9369	( 0.24, 1.63 )	OKAY	0.8297	( 0.25, 1.41 )	OKAY	1.0037	( 0.33, 1.68 )	OKAY
H08	RTC	0.97	( 0.27, 1.67 )	OKAY	0.857	( 0.27, 1.44 )	OKAY	1.0463	( 0.39, 1.70 )	OKAY
H09	RTC	0.9903	( 0.29, 1.70 )	OKAY	0.8649	( 0.28, 1.45 )	OKAY	1.0512	( 0.38, 1.73 )	OKAY
H10	PPC	0.7734	( 0.48, 1.07 )	OKAY	0.7107	( 0.47, 0.95 )	OKAY	0.7537	( 0.34, 1.17 )	OKAY
H11	PPC	0.8386	( 0.52, 1.15 )	OKAY	0.7074	( 0.39, 1.03 )	OKAY	0.6746	( 0.39, 0.96 )	OKAY
H12	PPC	0.8366	( 0.33, 1.35 )	OKAY	0.642	( 0.20, 1.09 )	OKAY	0.615	( 0.25, 0.98 )	OKAY
Comments:
A: This geneís average threshold cycle is relatively high (> 30) in either the control or the test sample, and is reasonably low in the other sample (< 30).
These data mean that the geneís expression is relatively low in one sample and reasonably detected in the other sample suggesting that the actual fold-change value is at least as large as the calculated and reported fold-change result.
This fold-change result may also have greater variations if p value > 0.05; therefore, it is important to have a sufficient number of biological replicates to validate the result for this gene.
B: This geneís average threshold cycle is relatively high (> 30), meaning that its relative expression level is low, in both control and test samples, and the p-value for the fold-change is either unavailable or relatively high (p > 0.05).
This fold-change result may also have greater variations; therefore, it is important to have a sufficient number of biological replicates to validate the result for this gene.
C: This geneís average threshold cycle is either not determined or greater than the defined cut-off value (default 35), in both samples meaning that its expression was undetected, making this fold-change result erroneous and un-interpretable.
Fold Change & Fold Regulation:
Fold-Change (2^(- Delta Delta Ct)) is the normalized gene expression (2^(- Delta Ct)) in the Test Sample divided the normalized gene expression (2^(- Delta Ct)) in the Control Sample.
Fold-Regulation represents fold-change results in a biologically meaningful way. Fold-change values greater than one indicate a positive- or an up-regulation, and the fold-regulation is equal to the fold-change.
Fold-change values less than one indicate a negative or down-regulation, and the fold-regulation is the negative inverse of the fold-change.
Fold-change and fold-regulation values greater than 2 are indicated in red; fold-change values less than 0.5 and fold-regulation values less than -2 are indicated in blue.

## Sheet: p-value
		p-value (comparing to control group)
Position	Symbol	Carbon Black	Carbon Nanotubes	Asbestos
A01	ACTA2	0.606024	0.385493	0.824393
A02	AGT	0.627906	0.786399	0.901981
A03	AKT1	0.125733	0.283859	0.290479
A04	BCL2	0.907111	0.673358	0.873362
A05	BMP7	0.885664	0.243774	0.69508
A06	CAV1	0.491509	0.109109	0.398371
A07	CCL11	0.711286	0.492436	0.493898
A08	CCL2	0.331824	0.436976	0.758802
A09	CCL3	0.857926	0.415532	0.286554
A10	CCR2	0.646586	0.648849	0.812436
A11	CEBPB	0.096264	0.943627	0.290678
A12	COL1A2	0.556663	0.200369	0.263854
B01	COL3A1	0.920663	0.152256	0.345856
B02	CTGF	0.649337	0.17344	0.217871
B03	CXCR4	0.566412	0.491623	0.778964
B04	DCN	0.714802	0.035919	0.065111
B05	EDN1	0.576012	0.229499	0.10744
B06	EGF	0.47168	0.149747	0.159048
B07	ENG	0.66897	0.010374	0.129182
B08	FASLG	0.711286	0.841157	0.391714
B09	GREM1	0.707504	0.044588	0.027287
B10	HGF	0.907783	0.146728	0.358724
B11	IFNG	0.711286	0.492436	0.836086
B12	IL10	0.399164	0.184933	0.26233
C01	IL13	0.289554	0.583892	0.939702
C02	IL13RA2	0.518081	0.024129	0.031221
C03	IL1A	0.696742	0.353682	0.215142
C04	IL1B	0.966976	0.129654	0.098209
C05	IL4	0.275333	0.000867	0.755882
C06	IL5	0.055053	0.281955	0.236683
C07	ILK	0.640116	0.868541	0.489047
C08	INHBE	0.694208	0.991041	0.676738
C09	ITGA1	0.283186	0.073612	0.02679
C10	ITGA2	0.741423	0.049571	0.169344
C11	ITGA3	0.53395	0.662601	0.172853
C12	ITGAV	0.737351	0.712092	0.774933
D01	ITGB1	0.530616	0.232757	0.869089
D02	ITGB3	0.695282	0.05467	0.173137
D03	ITGB5	0.544699	0.079245	0.051045
D04	ITGB6	0.962933	0.352967	0.495286
D05	ITGB8	0.163067	0.608995	0.676438
D06	JUN	0.501747	0.198861	0.731704
D07	LOX	0.621279	0.425526	0.828285
D08	LTBP1	0.680199	0.15409	0.338755
D09	MMP1	0.942945	0.029954	0.07585
D10	MMP13	0.154971	0.070273	0.194049
D11	MMP14	0.394203	0.082544	0.100284
D12	MMP2	0.916227	0.028286	0.071933
E01	MMP3	0.570585	0.043962	0.045236
E02	MMP8	0.120268	0.894026	0.568678
E03	MMP9	0.922979	0.137156	0.245482
E04	MYC	0.718986	0.617063	0.029848
E05	NFKB1	0.894003	0.095982	0.161034
E06	PDGFA	0.350909	0.002706	0.015111
E07	PDGFB	0.817093	0.009713	0.03691
E08	PLAT	0.563753	0.536527	0.068029
E09	PLAU	0.411568	0.072906	0.049483
E10	PLG	0.711286	0.624238	0.836086
E11	SERPINA1	0.389173	0.878968	0.290547
E12	SERPINE1	0.4463	0.01551	0.049594
F01	SERPINH1	0.926079	0.516178	0.836498
F02	SMAD2	0.418784	0.482239	0.541379
F03	SMAD3	0.736215	0.034997	0.246953
F04	SMAD4	0.93184	0.421384	0.954218
F05	SMAD6	0.692475	0.514231	0.391916
F06	SMAD7	0.888033	0.097871	0.050491
F07	SNAI1	0.855961	0.876342	0.865756
F08	SP1	0.451747	0.221702	0.58984
F09	STAT1	0.726439	0.39788	0.689913
F10	STAT6	0.337942	0.484624	0.029409
F11	TGFB1	0.994792	0.795122	0.47278
F12	TGFB2	0.227702	0.029239	0.320805
G01	TGFB3	0.028368	0.351459	0.457659
G02	TGFBR1	0.980644	0.82573	0.50784
G03	TGFBR2	0.727217	0.690547	0.568718
G04	TGIF1	0.380408	0.027172	0.017583
G05	THBS1	0.601801	0.020156	0.053741
G06	THBS2	0.949724	0.459931	0.489423
G07	TIMP1	0.839955	0.065183	0.686881
G08	TIMP2	0.016708	0.053245	0.068492
G09	TIMP3	0.540673	0.175096	0.161132
G10	TIMP4	0.375476	0.117666	0.472725
G11	TNF	0.337482	0.167473	0.075038
G12	VEGFA	0.834491	0.189593	0.027427
H01	ACTB	0.271441	0.044296	0.080923
H02	B2M	0.112461	0.823079	0.116518
H03	GAPDH	0.615037	0.374742	0.881526
H04	HPRT1	0.477599	0.508389	0.471249
H05	RPLP0	0.96713	0.353622	0.782622
H06	HGDC	0.711286	0.492436	0.836086
H07	RTC	0.866527	0.56688	0.961978
H08	RTC	0.928595	0.612889	0.975771
H09	RTC	0.98387	0.626528	0.92602
H10	PPC	0.251595	0.121246	0.441298
H11	PPC	0.3754	0.186217	0.13335
H12	PPC	0.52275	0.256392	0.170089
p-value:
The p values are calculated based on a Studentís t-test of the replicate 2^(- Delta Ct) values for each gene in the control group and treatment groups, and p values less than 0.05 are indicated in red.

## Sheet: Fold Regulation
		Up-Down Regulation (comparing to control group)
		Carbon Black		Carbon Nanotubes		Asbestos
Position	Symbol	Fold Regulation	Comments	Fold Regulation	Comments	Fold Regulation	Comments
A01	ACTA2	1.1245	OKAY	1.1925	OKAY	-1.0149	OKAY
A02	AGT	-1.1519	OKAY	-1.2221	OKAY	-1.0126	OKAY
A03	AKT1	1.1482	OKAY	1.1127	OKAY	1.1718	OKAY
A04	BCL2	1.059	OKAY	-1.1324	OKAY	1.0177	OKAY
A05	BMP7	1.2277	B	2.4016	B	-1.0434	B
A06	CAV1	1.2334	OKAY	1.5918	OKAY	1.3062	OKAY
A07	CCL11	-1.0999	C	-1.2277	C	1.2386	B
A08	CCL2	-1.2781	OKAY	1.3293	OKAY	1.0609	OKAY
A09	CCL3	-1.3019	B	1.5955	A	1.7275	A
A10	CCR2	-1.1599	OKAY	-1.7769	OKAY	-1.5889	OKAY
A11	CEBPB	1.0989	OKAY	-1.0088	OKAY	1.145	OKAY
A12	COL1A2	1.4907	OKAY	3.147	OKAY	2.1866	OKAY
B01	COL3A1	1.0492	OKAY	5.7784	OKAY	2.248	OKAY
B02	CTGF	1.1297	OKAY	-1.4234	OKAY	-1.3896	OKAY
B03	CXCR4	-1.2403	OKAY	-1.6051	OKAY	-1.1986	OKAY
B04	DCN	-1.1466	OKAY	10.2484	OKAY	3.471	OKAY
B05	EDN1	1.1482	OKAY	1.3826	OKAY	1.5896	OKAY
B06	EGF	1.2681	B	1.5376	B	1.5605	B
B07	ENG	1.0614	OKAY	1.4715	OKAY	1.5461	OKAY
B08	FASLG	-1.0999	C	-1.0019	B	1.4162	B
B09	GREM1	1.0938	OKAY	2.1445	OKAY	2.2689	OKAY
B10	HGF	-1.0624	B	5.244	A	2.1072	A
B11	IFNG	-1.0999	C	-1.2277	C	-1.0267	C
B12	IL10	-2.1896	B	2.6709	B	1.8687	B
C01	IL13	-1.4648	B	1.1204	B	-1.0752	B
C02	IL13RA2	1.1997	B	4.0765	A	5.5738	A
C03	IL1A	1.2221	OKAY	1.5164	OKAY	1.805	OKAY
C04	IL1B	1.0614	OKAY	1.9372	OKAY	2.0028	OKAY
C05	IL4	1.5469	B	2.6159	OKAY	1.0248	B
C06	IL5	2.8337	B	1.4818	B	-1.549	B
C07	ILK	1.0492	OKAY	1.0168	OKAY	1.0958	OKAY
C08	INHBE	-1.8117	A	-1.0492	OKAY	1.2588	OKAY
C09	ITGA1	1.1455	OKAY	-1.3435	OKAY	-1.5101	OKAY
C10	ITGA2	1.1615	OKAY	2.1199	OKAY	1.805	OKAY
C11	ITGA3	1.1562	OKAY	1.1152	OKAY	1.4729	OKAY
C12	ITGAV	1.0989	OKAY	-1.0468	OKAY	1.0882	OKAY
D01	ITGB1	1.1535	OKAY	1.305	OKAY	1.0487	OKAY
D02	ITGB3	1.1535	OKAY	2.4863	OKAY	1.6381	OKAY
D03	ITGB5	1.2025	OKAY	1.6826	OKAY	1.8687	OKAY
D04	ITGB6	1.0989	OKAY	1.7867	OKAY	1.6044	OKAY
D05	ITGB8	1.1942	OKAY	1.0822	OKAY	-1.0827	OKAY
D06	JUN	1.1942	OKAY	1.3698	OKAY	1.1034	OKAY
D07	LOX	1.1642	OKAY	1.246	OKAY	1.0933	OKAY
D08	LTBP1	-1.1707	OKAY	1.9239	OKAY	1.2617	OKAY
D09	MMP1	-1.0526	OKAY	13.7752	OKAY	4.7415	OKAY
D10	MMP13	2.3664	B	5.2078	B	2.1366	B
D11	MMP14	-1.1626	OKAY	1.2036	OKAY	1.2882	OKAY
D12	MMP2	-1.0005	OKAY	2.4072	OKAY	1.623	OKAY
E01	MMP3	1.2478	A	43.7335	A	10.1871	A
E02	MMP8	-1.9194	B	-1.1969	B	1.161	B
E03	MMP9	-1.2092	OKAY	1.8626	OKAY	1.7516	OKAY
E04	MYC	1.0565	OKAY	1.0822	OKAY	1.3616	OKAY
E05	NFKB1	-1.0074	OKAY	1.168	OKAY	1.2588	OKAY
E06	PDGFA	1.2681	OKAY	2.0148	OKAY	1.776	OKAY
E07	PDGFB	1.0348	OKAY	2.3305	OKAY	1.623	OKAY
E08	PLAT	-1.2148	OKAY	-1.1562	OKAY	-2.1755	OKAY
E09	PLAU	1.1723	OKAY	1.6865	OKAY	1.5569	OKAY
E10	PLG	-1.0999	C	-1.1669	B	-1.0267	C
E11	SERPINA1	1.3311	OKAY	-1.0182	OKAY	1.3616	OKAY
E12	SERPINE1	1.3654	OKAY	4.1814	OKAY	3.1572	OKAY
F01	SERPINH1	1.0182	OKAY	1.284	OKAY	1.1163	OKAY
F02	SMAD2	1.135	OKAY	1.1256	OKAY	1.1137	OKAY
F03	SMAD3	1.042	OKAY	-1.4702	OKAY	-1.1931	OKAY
F04	SMAD4	-1.0028	OKAY	-1.0913	OKAY	-1.0243	OKAY
F05	SMAD6	-1.0624	OKAY	-1.8353	OKAY	-1.7958	A
F06	SMAD7	1.0324	OKAY	1.3385	OKAY	1.4832	OKAY
F07	SNAI1	1.0989	OKAY	1.1204	OKAY	1.124	OKAY
F08	SP1	1.0787	OKAY	-1.1039	OKAY	-1.0678	OKAY
F09	STAT1	-1.0238	OKAY	1.1626	OKAY	1.0512	OKAY
F10	STAT6	1.1588	OKAY	1.0847	OKAY	1.2131	OKAY
F11	TGFB1	1.0253	OKAY	1.0698	OKAY	1.1936	OKAY
F12	TGFB2	1.1804	OKAY	1.5772	OKAY	1.161	OKAY
G01	TGFB3	1.2535	OKAY	1.1466	OKAY	1.124	OKAY
G02	TGFBR1	1.0112	OKAY	1.0673	OKAY	1.2272	OKAY
G03	TGFBR2	1.0565	OKAY	1.0649	OKAY	-1.0703	OKAY
G04	TGIF1	1.1014	OKAY	1.373	OKAY	1.3367	OKAY
G05	THBS1	1.1324	OKAY	1.8498	OKAY	1.6841	OKAY
G06	THBS2	1.0713	OKAY	1.3572	OKAY	1.3183	OKAY
G07	TIMP1	1.0713	OKAY	1.527	OKAY	1.1188	OKAY
G08	TIMP2	1.2977	OKAY	1.1843	OKAY	1.3648	OKAY
G09	TIMP3	-1.2092	OKAY	-1.9444	OKAY	-1.8463	OKAY
G10	TIMP4	1.2918	OKAY	-1.7524	OKAY	-1.1876	OKAY
G11	TNF	1.2858	OKAY	1.7459	OKAY	2.3653	OKAY
G12	VEGFA	-1.0286	OKAY	1.3635	OKAY	1.3711	OKAY
H01	ACTB	1.0663	OKAY	1.1256	OKAY	1.2734	OKAY
H02	B2M	-1.2092	OKAY	-1.03	OKAY	-1.2816	OKAY
H03	GAPDH	1.0887	OKAY	1.1546	OKAY	1.0319	OKAY
H04	HPRT1	1.03	OKAY	-1.0324	OKAY	-1.0703	OKAY
H05	RPLP0	1.0112	OKAY	-1.2221	OKAY	1.0439	OKAY
H06	HGDC	-1.0999	C	-1.2277	C	-1.0267	C
H07	RTC	-1.0673	OKAY	-1.2053	OKAY	1.0037	OKAY
H08	RTC	-1.031	OKAY	-1.1669	OKAY	1.0463	OKAY
H09	RTC	-1.0098	OKAY	-1.1562	OKAY	1.0512	OKAY
H10	PPC	-1.293	OKAY	-1.407	OKAY	-1.3268	OKAY
H11	PPC	-1.1925	OKAY	-1.4136	OKAY	-1.4825	OKAY
H12	PPC	-1.1953	OKAY	-1.5576	OKAY	-1.626	OKAY
Comments:
A: This geneís average threshold cycle is relatively high (> 30) in either the control or the test sample, and is reasonably low in the other sample (< 30).
These data mean that the geneís expression is relatively low in one sample and reasonably detected in the other sample suggesting that the actual fold-change value is at least as large as the calculated and reported fold-change result.
This fold-change result may also have greater variations if p value > 0.05; therefore, it is important to have a sufficient number of biological replicates to validate the result for this gene.
B: This geneís average threshold cycle is relatively high (> 30), meaning that its relative expression level is low, in both control and test samples, and the p-value for the fold-change is either unavailable or relatively high (p > 0.05).
This fold-change result may also have greater variations; therefore, it is important to have a sufficient number of biological replicates to validate the result for this gene.
C: This geneís average threshold cycle is either not determined or greater than the defined cut-off value (default 35), in both samples meaning that its expression was undetected, making this fold-change result erroneous and un-interpretable.
Fold Change & Fold Regulation:
Fold-Change (2^(- Delta Delta Ct)) is the normalized gene expression (2^(- Delta Ct)) in the Test Sample divided the normalized gene expression (2^(- Delta Ct)) in the Control Sample.
Fold-Regulation represents fold-change results in a biologically meaningful way. Fold-change values greater than one indicate a positive- or an up-regulation, and the fold-regulation is equal to the fold-change.
Fold-change values less than one indicate a negative or down-regulation, and the fold-regulation is the negative inverse of the fold-change.
Fold-change and fold-regulation values greater than 2 are indicated in red; fold-change values less than 0.5 and fold-regulation values less than -2 are indicated in blue.
