# Supplementary material for: A novel human 3D lung microtissue model for nanoparticle-induced cell-matrix alterations
Source: Part Fibre Toxicol. 2019 Apr 3;16:15. doi: 10.1186/s12989-019-0298-0 (PMC6448215; doi:10.1186/s12989-019-0298-0)
Supplement: Supplementary file 3 — PCR array data, 7 day exposure. (XLSX 65 kb) [file 12989_2019_298_MOESM3_ESM.xlsx]

## Sheet: Gene Table
PCR Array Catalog #:		PAHS-120Z
Position	Unigene	Refseq	Symbol	Description	Gname	RT2 Catalog
A01	Hs.500483	NM_001613	ACTA2	Actin, alpha 2, smooth muscle, aorta	AAT6/ACTSA/MYMY5	PPH01300B
A02	Hs.19383	NM_000029	AGT	Angiotensinogen (serpin peptidase inhibitor, clade A, member 8)	ANHU/SERPINA8	PPH01807A
A03	Hs.525622	NM_005163	AKT1	V-akt murine thymoma viral oncogene homolog 1	AKT/CWS6/PKB/PKB-ALPHA/PRKBA/RAC/RAC-ALPHA	PPH00088B
A04	Hs.150749	NM_000633	BCL2	B-cell CLL/lymphoma 2	Bcl-2/PPP1R50	PPH00079B
A05	Hs.473163	NM_001719	BMP7	Bone morphogenetic protein 7	OP-1	PPH00527A
A06	Hs.74034	NM_001753	CAV1	Caveolin 1, caveolae protein, 22kDa	BSCL3/CGL3/MSTP085/PPH3/VIP21	PPH00739A
A07	Hs.54460	NM_002986	CCL11	Chemokine (C-C motif) ligand 11	SCYA11	PPH00570B
A08	Hs.303649	NM_002982	CCL2	Chemokine (C-C motif) ligand 2	GDCF-2/HC11/HSMCR30/MCAF/MCP-1/MCP1/SCYA2/SMC-CF	PPH00192F
A09	Hs.514107	NM_002983	CCL3	Chemokine (C-C motif) ligand 3	G0S19-1/LD78ALPHA/MIP-1-alpha/MIP1A/SCYA3	PPH00566F
A10	Hs.705362	NM_001123396	CCR2	Chemokine (C-C motif) receptor 2	CC-CKR-2/CCR-2/CCR2A/CCR2B/CD192/CKR2/CKR2A/CKR2B/CMKBR2/MCP-1-R	PPH00612F
A11	Hs.719041	NM_005194	CEBPB	CCAAT/enhancer binding protein (C/EBP), beta	C/EBP-beta/CRP2/IL6DBP/LAP/LIP/NF-IL6/TCF5	PPH00991A
A12	Hs.489142	NM_000089	COL1A2	Collagen, type I, alpha 2	OI4	PPH01918B
B01	Hs.443625	NM_000090	COL3A1	Collagen, type III, alpha 1	EDS4A	PPH00439F
B02	Hs.410037	NM_001901	CTGF	Connective tissue growth factor	CCN2/HCS24/IGFBP8/NOV2	PPH00550G
B03	Hs.593413	NM_003467	CXCR4	Chemokine (C-X-C motif) receptor 4	CD184/D2S201E/FB22/HM89/HSY3RR/LAP3/LCR1/LESTR/NPY3R/NPYR/NPYRL/NPYY3R/WHIM	PPH00621A
B04	Hs.156316	NM_001920	DCN	Decorin	CSCD/DSPG2/PG40/PGII/PGS2/SLRR1B	PPH01900A
B05	Hs.713645	NM_001955	EDN1	Endothelin 1	ET1/HDLCQ7/PPET1	PPH00653A
B06	Hs.419815	NM_001963	EGF	Epidermal growth factor	HOMG4/URG	PPH00137B
B07	Hs.76753	NM_000118	ENG	Endoglin	END/HHT1/ORW1	PPH01140G
B08	Hs.2007	NM_000639	FASLG	Fas ligand (TNF superfamily, member 6)	ALPS1B/APT1LG1/APTL/CD178/CD95-L/CD95L/FASL/TNFSF6	PPH00142C
B09	Hs.40098	NM_013372	GREM1	Gremlin 1	CKTSF1B1/DAND2/DRM/GREMLIN/IHG-2	PPH01941B
B10	Hs.396530	NM_000601	HGF	Hepatocyte growth factor (hepapoietin A; scatter factor)	DFNB39/F-TCF/HGFB/HPTA/SF	PPH00163C
B11	Hs.856	NM_000619	IFNG	Interferon, gamma	IFG/IFI	PPH00380C
B12	Hs.193717	NM_000572	IL10	Interleukin 10	CSIF/GVHDS/IL-10/IL10A/TGIF	PPH00572C
C01	Hs.845	NM_002188	IL13	Interleukin 13	IL-13/P600	PPH00688F
C02	Hs.336046	NM_000640	IL13RA2	Interleukin 13 receptor, alpha 2	CD213A2/CT19/IL-13R/IL13BP	PPH00597A
C03	Hs.1722	NM_000575	IL1A	Interleukin 1, alpha	IL-1A/IL1/IL1-ALPHA/IL1F1	PPH00690A
C04	Hs.126256	NM_000576	IL1B	Interleukin 1, beta	IL-1/IL1-BETA/IL1F2	PPH00171C
C05	Hs.73917	NM_000589	IL4	Interleukin 4	BCGF-1/BCGF1/BSF-1/BSF1/IL-4	PPH00565B
C06	Hs.2247	NM_000879	IL5	Interleukin 5 (colony-stimulating factor, eosinophil)	EDF/IL-5/TRF	PPH00692B
C07	Hs.706355	NM_004517	ILK	Integrin-linked kinase	HEL-S-28/ILK-1/ILK-2/P59/p59ILK	PPH00737F
C08	Hs.632713	NM_031479	INHBE	inhibin, beta E	-	PPH06334A
C09	Hs.644352	NM_181501	ITGA1	Integrin, alpha 1	CD49a/VLA1	PPH00627B
C10	Hs.482077	NM_002203	ITGA2	Integrin, alpha 2 (CD49B, alpha 2 subunit of VLA-2 receptor)	BR/CD49B/GPIa/HPA-5/VLA-2/VLAA2	PPH00625F
C11	Hs.265829	NM_002204	ITGA3	Integrin, alpha 3 (antigen CD49C, alpha 3 subunit of VLA-3 receptor)	CD49C/GAP-B3/GAPB3/ILNEB/MSK18/VCA-2/VL3A/VLA3a	PPH00175A
C12	Hs.436873	NM_002210	ITGAV	Integrin, alpha V (vitronectin receptor, alpha polypeptide, antigen CD51)	CD51/MSK8/VNRA/VTNR	PPH00628C
D01	Hs.643813	NM_002211	ITGB1	Integrin, beta 1 (fibronectin receptor, beta polypeptide, antigen CD29 includes MDF2, MSK12)	CD29/FNRB/GPIIA/MDF2/MSK12/VLA-BETA/VLAB	PPH00650B
D02	Hs.218040	NM_000212	ITGB3	Integrin, beta 3 (platelet glycoprotein IIIa, antigen CD61)	BDPLT16/BDPLT2/CD61/GP3A/GPIIIa/GT	PPH00178D
D03	Hs.536663	NM_002213	ITGB5	Integrin, beta 5	-	PPH00634F
D04	Hs.470399	NM_000888	ITGB6	Integrin, beta 6	-	PPH00630A
D05	Hs.592171	NM_002214	ITGB8	Integrin, beta 8	-	PPH00647A
D06	Hs.696684	NM_002228	JUN	Jun proto-oncogene	AP-1/AP1/c-Jun	PPH00095A
D07	Hs.102267	NM_002317	LOX	Lysyl oxidase	-	PPH01956A
D08	Hs.619315	NM_000627	LTBP1	Latent transforming growth factor beta binding protein 1	-	PPH14851B
D09	Hs.83169	NM_002421	MMP1	Matrix metallopeptidase 1 (interstitial collagenase)	CLG/CLGN	PPH00120B
D10	Hs.2936	NM_002427	MMP13	Matrix metallopeptidase 13 (collagenase 3)	CLG3/MANDP1	PPH00121B
D11	Hs.2399	NM_004995	MMP14	Matrix metallopeptidase 14 (membrane-inserted)	MMP-14/MMP-X1/MT-MMP/MT-MMP 1/MT1-MMP/MT1MMP/MTMMP1/WNCHRS	PPH00198C
D12	Hs.513617	NM_004530	MMP2	Matrix metallopeptidase 2 (gelatinase A, 72kDa gelatinase, 72kDa type IV collagenase)	CLG4/CLG4A/MMP-II/MONA/TBE-1	PPH00151B
E01	Hs.375129	NM_002422	MMP3	Matrix metallopeptidase 3 (stromelysin 1, progelatinase)	CHDS6/MMP-3/SL-1/STMY/STMY1/STR1	PPH00235F
E02	Hs.161839	NM_002424	MMP8	Matrix metallopeptidase 8 (neutrophil collagenase)	CLG1/HNC/MMP-8/PMNL-CL	PPH00908C
E03	Hs.297413	NM_004994	MMP9	Matrix metallopeptidase 9 (gelatinase B, 92kDa gelatinase, 92kDa type IV collagenase)	CLG4B/GELB/MANDP2/MMP-9	PPH00152E
E04	Hs.202453	NM_002467	MYC	V-myc myelocytomatosis viral oncogene homolog (avian)	MRTL/MYCC/bHLHe39/c-Myc	PPH00100B
E05	Hs.618430	NM_003998	NFKB1	Nuclear factor of kappa light polypeptide gene enhancer in B-cells 1	EBP-1/KBF1/NF-kB1/NF-kappa-B/NF-kappaB/NFKB-p105/NFKB-p50/NFkappaB/p105/p50	PPH00204F
E06	Hs.535898	NM_002607	PDGFA	Platelet-derived growth factor alpha polypeptide	PDGF-A/PDGF1	PPH00217C
E07	Hs.1976	NM_002608	PDGFB	Platelet-derived growth factor beta polypeptide	IBGC5/PDGF-2/PDGF2/SIS/SSV/c-sis	PPH00488F
E08	Hs.491582	NM_000930	PLAT	Plasminogen activator, tissue	T-PA/TPA	PPH00798F
E09	Hs.77274	NM_002658	PLAU	Plasminogen activator, urokinase	ATF/BDPLT5/QPD/UPA/URK/u-PA	PPH00796C
E10	Hs.143436	NM_000301	PLG	Plasminogen	-	PPH02587G
E11	Hs.525557	NM_000295	SERPINA1	Serpin peptidase inhibitor, clade A (alpha-1 antiproteinase, antitrypsin), member 1	A1A/A1AT/AAT/PI/PI1/PRO2275/alpha1AT	PPH06905E
E12	Hs.713079	NM_000602	SERPINE1	Serpin peptidase inhibitor, clade E (nexin, plasminogen activator inhibitor type 1), member 1	PAI/PAI-1/PAI1/PLANH1	PPH00215F
F01	Hs.596449	NM_001235	SERPINH1	Serpin peptidase inhibitor, clade H (heat shock protein 47), member 1, (collagen binding protein 1)	AsTP3/CBP1/CBP2/HSP47/OI10/PPROM/RA-A47/SERPINH2/gp46	PPH01194C
F02	Hs.705764	NM_005901	SMAD2	SMAD family member 2	JV18/JV18-1/MADH2/MADR2/hMAD-2/hSMAD2	PPH01949F
F03	Hs.742270	NM_005902	SMAD3	SMAD family member 3	HSPC193/HsT17436/JV15-2/LDS1C/LDS3/MADH3	PPH01921C
F04	Hs.75862	NM_005359	SMAD4	SMAD family member 4	DPC4/JIP/MADH4/MYHRS	PPH00134C
F05	Hs.153863	NM_005585	SMAD6	SMAD family member 6	AOVD2/HsT17432/MADH6/MADH7	PPH01910F
F06	Hs.465087	NM_005904	SMAD7	SMAD family member 7	CRCS3/MADH7/MADH8	PPH01905C
F07	Hs.48029	NM_005985	SNAI1	Snail homolog 1 (Drosophila)	SLUGH2/SNA/SNAH/SNAIL/SNAIL1/dJ710H13.1	PPH02459B
F08	Hs.649191	NM_138473	SP1	Sp1 transcription factor	-	PPH01482A
F09	Hs.743244	NM_007315	STAT1	Signal transducer and activator of transcription 1, 91kDa	CANDF7/ISGF-3/STAT91	PPH00811C
F10	Hs.524518	NM_003153	STAT6	Signal transducer and activator of transcription 6, interleukin-4 induced	D12S1644/IL-4-STAT/STAT6B/STAT6C	PPH00760D
F11	Hs.645227	NM_000660	TGFB1	Transforming growth factor, beta 1	CED/DPD1/LAP/TGFB/TGFbeta	PPH00508A
F12	Hs.133379	NM_003238	TGFB2	Transforming growth factor, beta 2	LDS4/TGF-beta2	PPH00524B
G01	Hs.592317	NM_003239	TGFB3	Transforming growth factor, beta 3	ARVD/ARVD1/RNHF/TGF-beta3	PPH00531F
G02	Hs.494622	NM_004612	TGFBR1	Transforming growth factor, beta receptor 1	AAT5/ACVRLK4/ALK-5/ALK5/LDS1A/LDS2A/MSSE/SKR4/TGFR-1	PPH00237C
G03	Hs.82028	NM_003242	TGFBR2	Transforming growth factor, beta receptor II (70/80kDa)	AAT3/FAA3/LDS1B/LDS2B/MFS2/RIIC/TAAD2/TGFR-2/TGFbeta-RII	PPH00339C
G04	Hs.373550	NM_003244	TGIF1	TGFB-induced factor homeobox 1	HPE4/TGIF	PPH01953F
G05	Hs.164226	NM_003246	THBS1	Thrombospondin 1	THBS/THBS-1/TSP/TSP-1/TSP1	PPH00799F
G06	Hs.371147	NM_003247	THBS2	Thrombospondin 2	TSP2	PPH00238F
G07	Hs.522632	NM_003254	TIMP1	TIMP metallopeptidase inhibitor 1	CLGI/EPA/EPO/HCI/TIMP	PPH00771C
G08	Hs.633514	NM_003255	TIMP2	TIMP metallopeptidase inhibitor 2	CSC-21K/DDC8	PPH00904B
G09	Hs.644633	NM_000362	TIMP3	TIMP metallopeptidase inhibitor 3	HSMRK222/K222/K222TA2/SFD	PPH00762B
G10	Hs.591665	NM_003256	TIMP4	TIMP metallopeptidase inhibitor 4	-	PPH00889E
G11	Hs.241570	NM_000594	TNF	Tumor necrosis factor	DIF/TNF-alpha/TNFA/TNFSF2	PPH00341F
G12	Hs.73793	NM_003376	VEGFA	Vascular endothelial growth factor A	MVCD1/VEGF/VPF	PPH00251C
H01	Hs.520640	NM_001101	ACTB	Actin, beta	BRWS1/PS1TP5BP1	PPH00073G
H02	Hs.534255	NM_004048	B2M	Beta-2-microglobulin	-	PPH01094E
H03	Hs.544577	NM_002046	GAPDH	Glyceraldehyde-3-phosphate dehydrogenase	G3PD/GAPD	PPH00150F
H04	Hs.412707	NM_000194	HPRT1	Hypoxanthine phosphoribosyltransferase 1	HGPRT/HPRT	PPH01018C
H05	Hs.546285	NM_001002	RPLP0	Ribosomal protein, large, P0	L10E/LP0/P0/PRLP0/RPP0	PPH21138F
H06	N/A	SA_00105	HGDC	Human Genomic DNA Contamination	HIGX1A
H07	N/A	SA_00104	RTC	Reverse Transcription Control	RTC	PPX63340A
H08	N/A	SA_00104	RTC	Reverse Transcription Control	RTC	PPX63340A
H09	N/A	SA_00104	RTC	Reverse Transcription Control	RTC	PPX63340A
H10	N/A	SA_00103	PPC	Positive PCR Control	PPC
H11	N/A	SA_00103	PPC	Positive PCR Control	PPC
H12	N/A	SA_00103	PPC	Positive PCR Control	PPC

## Sheet: Average Ct
		AVG Ct				Standard Deviation
Position	Symbol	Control Group	Carbon Black	Carbon Nanotubes	Asbestos	Control Group	Carbon Black	Carbon Nanotubes	Asbestos
A01	ACTA2	25.94	26.53	25.73	26.15	0.42004	0.990353	0.228108	0.176163
A02	AGT	24.65	25.48	25.62	24.66	1.69938	2.339	0.778353	0.865583
A03	AKT1	22.23	22.69	22.21	22.3	1.08859	1.47534	0.318957	0.181934
A04	BCL2	27.66	28.16	27.7	28.05	1.0714	1.4174	0.352184	0.278747
A05	BMP7	31.62	31.68	31.7	33.76	0.463069	1.14591	0.568624	1.50746
A06	CAV1	20.8	21.41	20.57	20.87	0.634061	0.858448	0.140119	0.455082
A07	CCL11	35	35	33.48	34.69	0	0	2.63272	0.531162
A08	CCL2	24.94	25.93	24.82	25.17	0.551936	0.47634	0.38527	0.438444
A09	CCL3	30.49	31.14	31.04	30.58	1.76381	2.89638	1.16202	0.749867
A10	CCR2	28.52	29.01	30.39	28.77	2.70304	2.63386	2.07695	1.6433
A11	CEBPB	21.91	22.39	21.84	21.71	1.06679	1.49854	0.38371	0.228546
A12	COL1A2	24.88	25.69	24.27	24.16	1.1576	1.54254	1.739	0.493862
B01	COL3A1	26.46	26.85	24.33	25.35	1.49323	1.87671	2.02057	0.240624
B02	CTGF	20.99	21.26	20.94	21.89	0.353459	0.460036	0.565007	0.509542
B03	CXCR4	26.08	26.76	27.94	27.28	1.36258	1.70136	0.657445	0.882968
B04	DCN	27.16	27.65	24.5	25.87	1.0404	1.09038	1.66929	0.710235
B05	EDN1	25.24	26.03	25.13	25.37	0.355575	0.603075	0.648614	0.630026
B06	EGF	32.72	32	33.57	33.66	1.09668	0.22	1.2446	1.18196
B07	ENG	23.87	24.38	23.37	23.4	1.12654	1.5866	0.533948	0.240901
B08	FASLG	34.57	35	35	35	0.739008	0	0	0
B09	GREM1	25.03	25.71	23.99	24.24	1.12634	1.31053	0.787676	0.710211
B10	HGF	31.42	31.45	29.09	30.38	1.12303	1.46377	1.60126	0.822739
B11	IFNG	35	35	35	35	0	0	0	0
B12	IL10	33.69	32.59	32.53	32.11	1.67527	0.770216	0.873232	1.18647
C01	IL13	34.19	34.22	34.26	34.44	1.40874	1.34523	0.720578	0.482113
C02	IL13RA2	31.78	32.84	28.92	30.25	0.140119	1.87126	1.47625	1.20658
C03	IL1A	24.16	24.53	23.54	23.52	0.211975	0.2498	0.671342	0.793725
C04	IL1B	24.99	25.66	24.12	24.29	0.200749	0.124231	0.830482	1.16065
C05	IL4	32.52	33.22	32.04	32.39	0.940868	1.8708	1.22462	1.1102
C06	IL5	30.3	29.83	30.08	30.95	0.527162	0.561991	0.31628	0.908919
C07	ILK	23.14	23.36	23.07	22.94	0.743124	1.24708	0.323161	0.156205
C08	INHBE	31.79	32.33	32.46	31.48	2.79779	2.34379	1.02123	0.84788
C09	ITGA1	22.45	23.15	23.19	23.3	0.88636	1.15001	0.459021	0.25697
C10	ITGA2	26.02	26.53	24.95	25.62	0.805543	1.0451	0.614925	0.422532
C11	ITGA3	21.65	22.28	21.29	21.38	0.976439	1.25861	0.264575	0.462637
C12	ITGAV	23.53	23.98	23.32	23.42	0.672904	1.03423	0.081854	0.388501
D01	ITGB1	19.83	20.61	20.03	20.44	0.738196	0.943257	0.277549	0.209841
D02	ITGB3	26.29	27.11	25.62	26.35	0.842991	1.09284	0.583467	0.45
D03	ITGB5	24.15	24.61	23.16	23.48	0.53454	1.12509	0.623859	0.3646
D04	ITGB6	26.86	27.78	25.88	26.41	0.578878	0.894893	0.43715	0.758222
D05	ITGB8	24.43	25.01	24.41	24.74	0.665833	1.15941	0.166533	0.536936
D06	JUN	23.2	23.85	22.93	24.27	0.52653	0.913583	0.635531	0.612726
D07	LOX	22.41	23.11	21.89	22.47	0.970069	0.968366	0.414769	0.265016
D08	LTBP1	26.83	27.45	25.86	26.7	0.803513	1.1566	1.10419	0.601082
D09	MMP1	27.59	28.27	24.91	26.2	1.44244	1.67572	1.66644	0.90013
D10	MMP13	34.97	34.89	33.85	34.84	0.057735	0.190526	0.528299	0.217332
D11	MMP14	24.62	25.29	24.16	24.53	0.796513	1.19025	0.585861	0.499032
D12	MMP2	26.09	26.65	24.86	25.49	1.33787	1.83004	1.24279	0.180093
E01	MMP3	30.59	30.42	25.72	28.02	1.03711	1.3408	2.02574	0.456107
E02	MMP8	34.21	35	34.73	34.53	1.37409	0	0.473427	0.80829
E03	MMP9	26.36	26.83	25.72	25.92	1.41359	1.96639	0.613922	0.44411
E04	MYC	21.36	21.71	21.07	21.25	0.323471	0.491223	0.44238	0.39281
E05	NFKB1	24.73	25.33	24.66	24.75	0.850176	1.33927	0.305123	0.15
E06	PDGFA	26	26.43	24.48	25.01	0.788057	1.19976	0.645316	0.551936
E07	PDGFB	29.8	30.43	28.67	29.69	0.893663	1.13359	0.4531	0.712344
E08	PLAT	28.45	29.79	28.58	29.36	0.323161	1.22198	0.200749	1.13249
E09	PLAU	23.41	24.07	23.18	23.28	0.793242	1.11141	0.36756	0.479826
E10	PLG	35	35	35	34.38	0	0	0	0.544426
E11	SERPINA1	22.57	22.76	22.03	22.16	0.23516	0.583124	0.217025	0.277369
E12	SERPINE1	22.43	23.03	21.06	21.73	1.14643	1.44015	0.774855	0.717937
F01	SERPINH1	20.92	21.14	20.45	20.94	0.198578	0.336502	0.237136	0.25658
F02	SMAD2	22.28	22.8	22.36	22.47	0.926139	1.25383	0.257941	0.055076
F03	SMAD3	26.37	27.52	26.97	26.95	1.01293	1.6369	0.21362	0.467654
F04	SMAD4	23.21	23.94	23.48	23.72	0.81265	1.13477	0.288271	0.217945
F05	SMAD6	29.26	30.06	31.08	30.82	0.929749	1.54269	0.271846	0.313422
F06	SMAD7	26.65	27.2	26.35	26.36	1.09832	1.18938	0.427902	0.226053
F07	SNAI1	29.19	30.36	28.89	29.5	0.638853	1.26895	0.620242	0.77324
F08	SP1	22.49	23.09	22.95	22.95	0.740968	1.32217	0.142244	0.342977
F09	STAT1	22.04	22.61	22.08	22.07	0.610765	0.901628	0.217792	0.282194
F10	STAT6	22.52	22.86	22.44	22.43	0.387599	0.86885	0.232594	0.291605
F11	TGFB1	23.15	23.59	23.13	22.98	1.10315	1.54798	0.475079	0.200749
F12	TGFB2	24.2	24.73	23.61	24.38	0.652712	0.752861	0.330807	0.448367
G01	TGFB3	27.13	27.42	26.68	26.81	1.00583	1.54415	0.596015	0.130512
G02	TGFBR1	24.17	24.6	23.88	23.94	1.09295	1.37932	0.420991	0.035119
G03	TGFBR2	22.08	22.45	22.01	22.12	0.982157	1.22659	0.340343	0.123423
G04	TGIF1	24.01	24.41	23.5	23.96	0.389915	0.71143	0.371663	0.286764
G05	THBS1	22.07	22.87	21.81	22.11	0.793242	1.17987	0.539846	0.525389
G06	THBS2	28.02	28.71	27.5	27.24	0.710845	1.01385	0.289885	0.532259
G07	TIMP1	22.95	23.7	22.21	22.94	0.602107	0.96286	0.516269	0.584836
G08	TIMP2	20.98	21.26	20.86	20.81	0.705006	1.23122	0.313741	0.090185
G09	TIMP3	25.25	25.35	25.85	25.97	0.266333	0.314325	0.83859	0.421466
G10	TIMP4	27.1	27.27	26.92	26.7	0.547449	0.973773	0.186815	0.130512
G11	TNF	30.18	30.27	29.5	29.57	1.83459	1.34101	0.936963	0.702377
G12	VEGFA	23.41	23.46	22.76	23.27	0.195192	0.503322	0.584836	0.465009
H01	ACTB	16.25	16.75	16.08	16.05	0.946907	1.29893	0.245832	0.243311
H02	B2M	17.26	18.07	18.11	18.2	0.48816	0.581292	0.179258	0.121655
H03	GAPDH	16.37	17.14	16.7	16.84	1.08048	1.39055	0.3747	0.132791
H04	HPRT1	22.89	23.39	23.05	23.16	0.757914	0.962618	0.219393	0.075719
H05	RPLP0	16.5	17.07	16.74	16.82	0.328075	0.297153	0.020817	0.123423
H06	HGDC	35	35	35	35	0	0	0	0
H07	RTC	20.65	20.61	20.75	20.83	0.191398	0.185831	0.156205	0.143643
H08	RTC	20.64	20.62	20.7	20.75	0.15	0.185023	0.086603	0.196554
H09	RTC	20.61	20.66	20.66	20.84	0.146401	0.230072	0.120968	0.21362
H10	PPC	19.18	19.33	19.32	19.61	0.49521	0.277909	0.305123	0.598108
H11	PPC	19.16	19.31	19.36	19.75	0.421426	0.433628	0.445758	0.712765
H12	PPC	19.21	19.35	19.58	20.09	0.376873	0.401497	0.620833	0.792233

## Sheet: Average Delta(Ct)
		AVG Delta(Ct) (Ct(GOI) - Ave Ct(HKG))				Standard Deviation
Position	Symbol	Control Group	Carbon Black	Carbon Nanotubes	Asbestos	Control Group	Carbon Black	Carbon Nanotubes	Asbestos
A01	ACTA2	8.08267	8.04533	7.59733	7.93333	0.353408	0.209784	0.230585	0.129527
A02	AGT	6.796	6.99533	7.48067	6.44333	1.0115	1.44656	0.65346	0.936481
A03	AKT1	4.37933	4.202	4.07067	4.08667	0.487583	0.572168	0.193518	0.087962
A04	BCL2	9.806	9.67867	9.56067	9.83667	0.434055	0.513857	0.253001	0.254671
A05	BMP7	13.7693	13.1953	13.5673	15.5433	0.245881	0.331888	0.497805	1.48781
A06	CAV1	2.94933	2.92867	2.43067	2.65667	0.05493	0.200323	0.050292	0.391149
A07	CCL11	17.146	16.5153	15.344	16.48	0.688755	0.903554	2.52988	0.625271
A08	CCL2	7.08933	7.44533	6.68067	6.96	0.294036	0.427258	0.25801	0.346849
A09	CCL3	12.6327	12.652	12.904	12.3667	1.07559	2.00094	1.05664	0.838247
A10	CCR2	10.6693	10.522	12.2507	10.5533	2.01472	1.74717	1.95196	1.71166
A11	CEBPB	4.05267	3.902	3.70067	3.49333	0.546203	0.604397	0.260633	0.134675
A12	COL1A2	7.02267	7.202	6.13067	5.94667	0.469571	0.7892	1.61898	0.549998
B01	COL3A1	8.60933	8.362	6.194	7.13667	0.816454	1.00731	1.89737	0.327563
B02	CTGF	3.13267	2.772	2.80733	3.68	0.505052	0.722008	0.525632	0.422
B03	CXCR4	8.22933	8.27867	9.80733	9.07	0.674994	0.852226	0.624443	0.944449
B04	DCN	9.30933	9.16867	6.36067	7.66	0.3736	0.422717	1.5648	0.755344
B05	EDN1	7.38933	7.54533	6.994	7.15333	0.678865	0.666085	0.699383	0.593782
B06	EGF	14.866	13.5153	15.4373	15.45	0.407926	0.929715	1.24787	1.1409
B07	ENG	6.016	5.89533	5.234	5.19	0.515911	0.685499	0.415013	0.147797
B08	FASLG	16.7193	16.5153	16.864	16.7867	0.917234	0.903554	0.127577	0.094113
B09	GREM1	7.17267	7.22533	5.85733	6.02667	0.622718	0.513721	0.71559	0.670296
B10	HGF	13.566	12.9687	10.9507	12.1667	0.463879	0.578523	1.47601	0.873257
B11	IFNG	17.146	16.5153	16.864	16.7867	0.688755	0.903554	0.127577	0.094113
B12	IL10	15.8327	14.1087	14.3907	13.8967	1.10983	0.361869	0.758004	1.09235
C01	IL13	16.3327	15.7387	16.1273	16.23	1.4551	1.18865	0.79754	0.535429
C02	IL13RA2	13.9227	14.3587	10.784	12.04	0.643162	0.971128	1.41353	1.14045
C03	IL1A	6.30267	6.04533	5.404	5.30667	0.619385	0.663694	0.730285	0.736381
C04	IL1B	7.136	7.172	5.984	6.07667	0.665976	0.779433	0.899042	1.10044
C05	IL4	14.6627	14.7353	13.904	14.18	1.36084	1.23803	1.19567	1.02329
C06	IL5	12.446	11.3487	11.9407	12.7333	0.161753	0.408423	0.409963	0.821984
C07	ILK	5.28267	4.87533	4.93067	4.72667	0.342136	0.343525	0.206032	0.062429
C08	INHBE	13.9393	13.8487	14.324	13.2667	2.13191	1.46137	0.893664	0.915083
C09	ITGA1	4.59267	4.662	5.054	5.08333	0.228861	0.288506	0.429553	0.22239
C10	ITGA2	8.166	8.04867	6.81067	7.40333	0.269822	0.226118	0.525442	0.35182
C11	ITGA3	3.79933	3.79533	3.154	3.16333	0.487952	0.362532	0.157721	0.375709
C12	ITGAV	5.676	5.492	5.184	5.20333	0.374144	0.135632	0.047286	0.325542
D01	ITGB1	1.97933	2.122	1.89733	2.22333	0.086933	0.239157	0.150164	0.163026
D02	ITGB3	8.43267	8.62533	7.48067	8.13667	0.297081	0.196696	0.45927	0.372099
D03	ITGB5	6.29267	6.122	5.024	5.27	0.209469	0.272353	0.522414	0.298335
D04	ITGB6	9.006	9.292	7.744	8.19667	0.130399	0.008718	0.512597	0.70726
D05	ITGB8	6.57267	6.52867	6.27067	6.52667	0.434186	0.262468	0.224164	0.448684
D06	JUN	5.34267	5.362	4.794	6.05333	0.210374	0.134	0.588928	0.529091
D07	LOX	4.55933	4.622	3.75067	4.25333	0.321772	0.109343	0.295989	0.190886
D08	LTBP1	8.97933	8.96867	7.72733	8.48667	0.231122	0.374018	1.02711	0.551632
D09	MMP1	9.73267	9.782	6.77733	7.98333	0.775382	0.978333	1.57701	0.864186
D10	MMP13	17.1127	16.4053	15.714	16.6233	0.680968	0.82516	0.415013	0.207165
D11	MMP14	6.76933	6.80533	6.02067	6.32	0.223377	0.29811	0.55215	0.442271
D12	MMP2	8.236	8.162	6.72067	7.28	0.679002	0.942802	1.12421	0.112623
E01	MMP3	12.736	11.9387	7.58733	9.80333	0.352	0.439874	1.91288	0.41804
E02	MMP8	16.3527	16.5153	16.5907	16.32	0.956806	0.903554	0.376841	0.902399
E03	MMP9	8.50267	8.34533	7.584	7.71	0.741389	1.06323	0.587023	0.517672
E04	MYC	3.50933	3.22533	2.934	3.03667	0.425508	0.509047	0.436481	0.329025
E05	NFKB1	6.876	6.842	6.524	6.53667	0.347885	0.44147	0.180433	0.082203
E06	PDGFA	8.14267	7.942	6.34733	6.8	0.404101	0.301755	0.540601	0.489718
E07	PDGFB	11.9493	11.9487	10.534	11.48	0.597007	0.269201	0.367935	0.637812
E08	PLAT	10.5993	11.302	10.444	11.15	0.366302	0.420305	0.23464	1.05618
E09	PLAU	5.55267	5.582	5.044	5.07	0.225338	0.207933	0.302714	0.418454
E10	PLG	17.146	16.5153	16.864	16.1667	0.688755	0.903554	0.127577	0.607962
E11	SERPINA1	4.716	4.272	3.894	3.94333	0.457082	0.320431	0.269139	0.219402
E12	SERPINE1	4.576	4.54867	2.924	3.52	0.491573	0.573192	0.692095	0.650449
F01	SERPINH1	3.06267	2.652	2.31733	2.72333	0.492115	0.574314	0.200573	0.169285
F02	SMAD2	4.42933	4.31533	4.22733	4.26	0.262369	0.366946	0.133302	0.051029
F03	SMAD3	8.51267	9.03867	8.83067	8.73667	0.382122	0.74783	0.096381	0.373547
F04	SMAD4	5.356	5.45533	5.344	5.50667	0.166325	0.232399	0.161047	0.125129
F05	SMAD6	11.4027	11.5753	12.944	12.61	0.379338	0.640882	0.322794	0.346503
F06	SMAD7	8.796	8.71867	8.214	8.14667	0.414058	0.328982	0.320992	0.132429
F07	SNAI1	11.3393	11.872	10.754	11.2867	0.125369	0.369318	0.575531	0.702579
F08	SP1	4.63933	4.60867	4.81067	4.73333	0.11017	0.418676	0.045709	0.249915
F09	STAT1	4.18267	4.122	3.94733	3.86	0.082081	0.109343	0.167479	0.238504
F10	STAT6	4.66933	4.37533	4.304	4.21333	0.308054	0.080308	0.232456	0.257172
F11	TGFB1	5.29267	5.102	4.994	4.76667	0.498595	0.649566	0.348017	0.134005
F12	TGFB2	6.34267	6.24533	5.47733	6.17	0.254042	0.193725	0.206032	0.364066
G01	TGFB3	9.276	8.93533	8.54733	8.59333	0.401452	0.64415	0.487575	0.153158
G02	TGFBR1	6.31933	6.11867	5.74067	5.73	0.436575	0.485355	0.295854	0.063906
G03	TGFBR2	4.22267	3.962	3.87067	3.90333	0.33979	0.330024	0.217047	0.086124
G04	TGIF1	6.15933	5.922	5.36733	5.75	0.303344	0.222432	0.307911	0.219007
G05	THBS1	4.21267	4.38533	3.67733	3.89333	0.225338	0.282788	0.441327	0.449196
G06	THBS2	10.166	10.2253	9.36067	9.02667	0.353106	0.115453	0.296731	0.482387
G07	TIMP1	5.09267	5.21533	4.07733	4.73	0.106006	0.080432	0.410621	0.497498
G08	TIMP2	3.12267	2.77533	2.72733	2.6	0.269995	0.331857	0.192845	0.052574
G09	TIMP3	7.39267	6.86533	7.71067	7.76	0.938103	0.690369	0.847437	0.476323
G10	TIMP4	9.246	8.78867	8.784	8.49	0.214858	0.220883	0.059632	0.061025
G11	TNF	12.3227	11.7853	11.364	11.36	1.14726	0.685135	0.89952	0.627952
G12	VEGFA	5.556	4.972	4.62733	5.06	0.495948	0.484434	0.567582	0.475987
H01	ACTB	-1.60733	-1.73133	-2.05933	-2.16333	0.373654	0.401907	0.122349	0.149858
H02	B2M	-0.594	-0.414667	-0.029333	-0.013333	0.309651	0.325314	0.301678	0.191043
H03	GAPDH	-1.48067	-1.348	-1.436	-1.37667	0.393061	0.490587	0.250432	0.038695
H04	HPRT1	5.03933	4.90867	4.91733	4.95	0.122871	0.104543	0.097618	0.021071
H05	RPLP0	-1.35733	-1.41467	-1.39267	-1.39667	0.455431	0.610483	0.148086	0.086124
H06	HGDC	17.146	16.5153	16.864	16.7867	0.688755	0.903554	0.127577	0.094113
H07	RTC	2.79267	2.12867	2.614	2.61333	0.866012	1.04459	0.267574	0.054012
H08	RTC	2.786	2.13867	2.564	2.53333	0.83683	1.06665	0.204392	0.104963
H09	RTC	2.75933	2.17867	2.52733	2.63	0.829179	1.11118	0.227617	0.119516
H10	PPC	1.32933	0.848667	1.184	1.39333	1.08369	1.17649	0.419543	0.591014
H11	PPC	1.306	0.822	1.224	1.54	1.03025	1.33477	0.53501	0.653608
H12	PPC	1.35933	0.865333	1.44067	1.87333	0.953885	1.30292	0.737678	0.720803

## Sheet: 2^(-Avg.(Delta(Ct))
		2^(-Avg.(Delta(Ct))
Position	Symbol	Control Group	Carbon Black	Carbon Nanotubes	Asbestos
A01	ACTA2	0.003689	0.003785	0.005164	0.004091
A02	AGT	0.008999	0.007838	0.005599	0.011491
A03	AKT1	0.04805	0.054334	0.059512	0.058856
A04	BCL2	0.001117	0.00122	0.001324	0.001094
A05	BMP7	7.2e-05	0.000107	8.2e-05	2.1e-05
A06	CAV1	0.129468	0.131336	0.18548	0.158586
A07	CCL11	7e-06	1.1e-05	2.4e-05	1.1e-05
A08	CCL2	0.007343	0.005738	0.009748	0.008032
A09	CCL3	0.000157	0.000155	0.00013	0.000189
A10	CCR2	0.000614	0.00068	0.000205	0.000665
A11	CEBPB	0.06026	0.066893	0.076911	0.088798
A12	COL1A2	0.007691	0.006792	0.014272	0.016213
B01	COL3A1	0.002561	0.003039	0.013659	0.007106
B02	CTGF	0.114018	0.146401	0.142859	0.078021
B03	CXCR4	0.003332	0.00322	0.001116	0.001861
B04	DCN	0.001576	0.001738	0.012169	0.004944
B05	EDN1	0.005965	0.005353	0.007845	0.007025
B06	EGF	3.3e-05	8.5e-05	2.3e-05	2.2e-05
B07	ENG	0.015453	0.016801	0.026571	0.027394
B08	FASLG	9e-06	1.1e-05	8e-06	9e-06
B09	GREM1	0.006931	0.006683	0.017249	0.015339
B10	HGF	8.2e-05	0.000125	0.000505	0.000218
B11	IFNG	7e-06	1.1e-05	8e-06	9e-06
B12	IL10	1.7e-05	5.7e-05	4.7e-05	6.6e-05
C01	IL13	1.2e-05	1.8e-05	1.4e-05	1.3e-05
C02	IL13RA2	6.4e-05	4.8e-05	0.000567	0.000237
C03	IL1A	0.012668	0.015142	0.023617	0.025266
C04	IL1B	0.00711	0.006934	0.015799	0.014816
C05	IL4	3.9e-05	3.7e-05	6.5e-05	5.4e-05
C06	IL5	0.000179	0.000383	0.000254	0.000147
C07	ILK	0.02569	0.03407	0.032788	0.037769
C08	INHBE	6.4e-05	6.8e-05	4.9e-05	0.000101
C09	ITGA1	0.041445	0.0395	0.030102	0.029496
C10	ITGA2	0.003482	0.003777	0.008908	0.005907
C11	ITGA3	0.071827	0.072026	0.112344	0.11162
C12	ITGAV	0.019559	0.02222	0.027508	0.027142
D01	ITGB1	0.253607	0.229728	0.268439	0.214146
D02	ITGB3	0.002894	0.002532	0.005599	0.003553
D03	ITGB5	0.012756	0.014358	0.030734	0.025916
D04	ITGB6	0.001945	0.001595	0.004665	0.003408
D05	ITGB8	0.010506	0.010831	0.012952	0.010846
D06	JUN	0.024643	0.024315	0.036046	0.015058
D07	LOX	0.042413	0.040611	0.074291	0.052435
D08	LTBP1	0.001981	0.001996	0.004719	0.002788
D09	MMP1	0.001175	0.001136	0.009116	0.003952
D10	MMP13	7e-06	1.2e-05	1.9e-05	1e-05
D11	MMP14	0.009167	0.008941	0.015403	0.012517
D12	MMP2	0.003317	0.003491	0.009482	0.006434
E01	MMP3	0.000147	0.000255	0.0052	0.001119
E02	MMP8	1.2e-05	1.1e-05	1e-05	1.2e-05
E03	MMP9	0.002757	0.003075	0.005212	0.004776
E04	MYC	0.087818	0.106925	0.130851	0.121863
E05	NFKB1	0.008514	0.008717	0.010866	0.010771
E06	PDGFA	0.003538	0.004066	0.012282	0.008974
E07	PDGFB	0.000253	0.000253	0.000674	0.00035
E08	PLAT	0.000645	0.000396	0.000718	0.00044
E09	PLAU	0.021305	0.020876	0.030311	0.02977
E10	PLG	7e-06	1.1e-05	8e-06	1.4e-05
E11	SERPINA1	0.038049	0.051761	0.067265	0.065004
E12	SERPINE1	0.041926	0.042728	0.131761	0.087171
F01	SERPINH1	0.119687	0.159099	0.200638	0.151424
F02	SMAD2	0.046413	0.050229	0.053388	0.052193
F03	SMAD3	0.002738	0.001901	0.002196	0.002344
F04	SMAD4	0.024416	0.022792	0.02462	0.021995
F05	SMAD6	0.000369	0.000328	0.000127	0.00016
F06	SMAD7	0.00225	0.002374	0.003368	0.003529
F07	SNAI1	0.000386	0.000267	0.000579	0.0004
F08	SP1	0.040126	0.040988	0.035632	0.037595
F09	STAT1	0.055067	0.057432	0.064824	0.068869
F10	STAT6	0.0393	0.048183	0.050625	0.053909
F11	TGFB1	0.025512	0.029117	0.03138	0.036736
F12	TGFB2	0.012322	0.013182	0.022447	0.013888
G01	TGFB3	0.001613	0.002043	0.002673	0.002589
G02	TGFBR1	0.012523	0.014391	0.018702	0.018841
G03	TGFBR2	0.053561	0.064168	0.068362	0.066831
G04	TGIF1	0.013991	0.016493	0.024225	0.018581
G05	THBS1	0.053934	0.04785	0.078165	0.067296
G06	THBS2	0.00087	0.000835	0.001521	0.001917
G07	TIMP1	0.029306	0.026917	0.059238	0.037681
G08	TIMP2	0.114811	0.146063	0.151005	0.164938
G09	TIMP3	0.005951	0.008577	0.004774	0.004613
G10	TIMP4	0.001647	0.002261	0.002269	0.002781
G11	TNF	0.000195	0.000283	0.000379	0.00038
G12	VEGFA	0.021256	0.031862	0.040461	0.029977
H01	ACTB	3.04688	3.32035	4.16794	4.47949
H02	B2M	1.50943	1.33299	1.02054	1.00928
H03	GAPDH	2.79078	2.54559	2.7057	2.59668
H04	HPRT1	0.03041	0.033292	0.033093	0.032352
H05	RPLP0	2.56211	2.66598	2.62564	2.63293
H06	HGDC	7e-06	1.1e-05	8e-06	9e-06
H07	RTC	0.144319	0.228669	0.163346	0.163421
H08	RTC	0.144987	0.22709	0.169106	0.172739
H09	RTC	0.147692	0.22088	0.173459	0.161544
H10	PPC	0.397952	0.555298	0.44013	0.380684
H11	PPC	0.404441	0.565657	0.428094	0.343885
H12	PPC	0.389762	0.54892	0.368397	0.272942

## Sheet: Fold Change
		Fold Change (comparing to control group)
		Carbon Black			Carbon Nanotubes			Asbestos
Position	Symbol	Fold Change	95% CI	Comments	Fold Change	95% CI	Comments	Fold Change	95% CI	Comments
A01	ACTA2	1.0262	( 0.70, 1.36 )	OKAY	1.3999	( 0.94, 1.86 )	OKAY	1.1091	( 0.78, 1.44 )	OKAY
A02	AGT	0.871	( 0.00001, 2.08 )	OKAY	0.6221	( 0.03, 1.21 )	OKAY	1.2769	( 0.00001, 2.66 )	OKAY
A03	AKT1	1.1308	( 0.46, 1.80 )	OKAY	1.2386	( 0.73, 1.75 )	OKAY	1.2249	( 0.75, 1.70 )	OKAY
A04	BCL2	1.0923	( 0.52, 1.67 )	OKAY	1.1854	( 0.72, 1.65 )	OKAY	0.979	( 0.59, 1.37 )	OKAY
A05	BMP7	1.4886	( 1.01, 1.97 )	B	1.1503	( 0.65, 1.65 )	B	0.2924	( 0.00001, 0.64 )	B
A06	CAV1	1.0144	( 0.85, 1.18 )	OKAY	1.4326	( 1.35, 1.52 )	OKAY	1.2249	( 0.85, 1.60 )	OKAY
A07	CCL11	1.5483	( 0.17, 2.93 )	C	3.487	( 0.00001, 10.66 )	B	1.5867	( 0.43, 2.74 )	B
A08	CCL2	0.7813	( 0.46, 1.10 )	OKAY	1.3275	( 0.92, 1.73 )	OKAY	1.0938	( 0.70, 1.48 )	OKAY
A09	CCL3	0.9867	( 0.00001, 2.74 )	B	0.8286	( 0.00001, 1.81 )	B	1.2025	( 0.00001, 2.49 )	B
A10	CCR2	1.1075	( 0.00001, 3.42 )	OKAY	0.3342	( 0.00001, 1.07 )	A	1.0837	( 0.00001, 3.33 )	OKAY
A11	CEBPB	1.1101	( 0.40, 1.82 )	OKAY	1.2763	( 0.67, 1.88 )	OKAY	1.4736	( 0.82, 2.12 )	OKAY
A12	COL1A2	0.8831	( 0.25, 1.52 )	OKAY	1.8557	( 0.00001, 4.31 )	OKAY	2.1082	( 0.91, 3.30 )	OKAY
B01	COL3A1	1.187	( 0.00001, 2.39 )	OKAY	5.3344	( 0.00001, 13.98 )	OKAY	2.7753	( 0.86, 4.69 )	OKAY
B02	CTGF	1.284	( 0.40, 2.17 )	OKAY	1.253	( 0.54, 1.97 )	OKAY	0.6843	( 0.33, 1.04 )	OKAY
B03	CXCR4	0.9664	( 0.14, 1.79 )	OKAY	0.3349	( 0.09, 0.58 )	OKAY	0.5584	( 0.05, 1.07 )	OKAY
B04	DCN	1.1024	( 0.61, 1.59 )	OKAY	7.7204	( 0.00001, 17.46 )	OKAY	3.1369	( 1.06, 5.21 )	OKAY
B05	EDN1	0.8975	( 0.23, 1.57 )	OKAY	1.3152	( 0.31, 2.32 )	OKAY	1.1777	( 0.34, 2.01 )	OKAY
B06	EGF	2.5503	( 0.52, 4.58 )	B	0.673	( 0.00001, 1.37 )	B	0.6671	( 0.03, 1.30 )	B
B07	ENG	1.0872	( 0.36, 1.82 )	OKAY	1.7195	( 0.83, 2.61 )	OKAY	1.7728	( 1.03, 2.52 )	OKAY
B08	FASLG	1.1519	( 0.00001, 2.32 )	B	0.9046	( 0.25, 1.56 )	B	0.9544	( 0.26, 1.64 )	B
B09	GREM1	0.9642	( 0.35, 1.57 )	OKAY	2.4886	( 0.64, 4.34 )	OKAY	2.213	( 0.62, 3.80 )	OKAY
B10	HGF	1.5129	( 0.63, 2.39 )	B	6.1276	( 0.00001, 13.56 )	A	2.6378	( 0.59, 4.68 )	B
B11	IFNG	1.5483	( 0.17, 2.93 )	C	1.2159	( 0.55, 1.88 )	C	1.2828	( 0.58, 1.98 )	C
B12	IL10	3.3035	( 0.28, 6.33 )	OKAY	2.717	( 0.00001, 5.58 )	B	3.8264	( 0.00001, 8.50 )	B
C01	IL13	1.5094	( 0.00001, 3.73 )	B	1.153	( 0.00001, 2.65 )	B	1.0738	( 0.00001, 2.38 )	B
C02	IL13RA2	0.7392	( 0.06, 1.41 )	B	8.8071	( 0.00001, 19.54 )	A	3.6876	( 0.00001, 7.47 )	B
C03	IL1A	1.1953	( 0.34, 2.05 )	OKAY	1.8643	( 0.46, 3.26 )	OKAY	1.9945	( 0.49, 3.50 )	OKAY
C04	IL1B	0.9754	( 0.19, 1.76 )	OKAY	2.2222	( 0.27, 4.17 )	OKAY	2.084	( 0.00001, 4.19 )	OKAY
C05	IL4	0.9509	( 0.00001, 2.32 )	B	1.6919	( 0.00001, 4.10 )	B	1.3973	( 0.00001, 3.26 )	B
C06	IL5	2.1396	( 1.40, 2.88 )	A	1.4195	( 0.93, 1.91 )	B	0.8194	( 0.28, 1.36 )	B
C07	ILK	1.3262	( 0.82, 1.83 )	OKAY	1.2763	( 0.88, 1.68 )	OKAY	1.4702	( 1.07, 1.87 )	OKAY
C08	INHBE	1.0649	( 0.00001, 3.22 )	B	0.766	( 0.00001, 2.15 )	B	1.594	( 0.00001, 4.49 )	B
C09	ITGA1	0.9531	( 0.68, 1.23 )	OKAY	0.7263	( 0.45, 1.00 )	OKAY	0.7117	( 0.53, 0.89 )	OKAY
C10	ITGA2	1.0847	( 0.79, 1.38 )	OKAY	2.5586	( 1.37, 3.74 )	OKAY	1.6966	( 1.11, 2.29 )	OKAY
C11	ITGA3	1.0028	( 0.52, 1.48 )	OKAY	1.5641	( 0.93, 2.19 )	OKAY	1.554	( 0.80, 2.30 )	OKAY
C12	ITGAV	1.136	( 0.78, 1.49 )	OKAY	1.4064	( 0.99, 1.82 )	OKAY	1.3877	( 0.85, 1.93 )	OKAY
D01	ITGB1	0.9058	( 0.73, 1.09 )	OKAY	1.0585	( 0.91, 1.20 )	OKAY	0.8444	( 0.72, 0.97 )	OKAY
D02	ITGB3	0.875	( 0.63, 1.12 )	OKAY	1.9346	( 1.10, 2.76 )	OKAY	1.2277	( 0.77, 1.69 )	OKAY
D03	ITGB5	1.1256	( 0.82, 1.43 )	OKAY	2.4094	( 1.35, 3.47 )	OKAY	2.0317	( 1.45, 2.61 )	OKAY
D04	ITGB6	0.8202	( 0.74, 0.90 )	OKAY	2.3983	( 1.40, 3.39 )	OKAY	1.7524	( 0.76, 2.74 )	OKAY
D05	ITGB8	1.031	( 0.62, 1.44 )	OKAY	1.2329	( 0.76, 1.71 )	OKAY	1.0324	( 0.53, 1.54 )	OKAY
D06	JUN	0.9867	( 0.79, 1.18 )	OKAY	1.4627	( 0.75, 2.18 )	OKAY	0.611	( 0.34, 0.88 )	OKAY
D07	LOX	0.9575	( 0.70, 1.21 )	OKAY	1.7516	( 1.15, 2.35 )	OKAY	1.2363	( 0.87, 1.60 )	OKAY
D08	LTBP1	1.0074	( 0.66, 1.35 )	OKAY	2.3817	( 0.41, 4.35 )	OKAY	1.407	( 0.75, 2.07 )	OKAY
D09	MMP1	0.9664	( 0.02, 1.91 )	OKAY	7.7561	( 0.00001, 18.45 )	OKAY	3.362	( 0.30, 6.42 )	OKAY
D10	MMP13	1.6328	( 0.26, 3.00 )	B	2.6366	( 0.99, 4.29 )	OKAY	1.4038	( 0.62, 2.19 )	B
D11	MMP14	0.9754	( 0.69, 1.26 )	OKAY	1.6802	( 0.90, 2.47 )	OKAY	1.3654	( 0.83, 1.90 )	OKAY
D12	MMP2	1.0526	( 0.09, 2.01 )	OKAY	2.8586	( 0.00001, 5.80 )	OKAY	1.9399	( 0.89, 2.99 )	OKAY
E01	MMP3	1.7379	( 0.97, 2.51 )	B	35.4734	( 0.00001, 89.59 )	A	7.6352	( 4.36, 10.91 )	A
E02	MMP8	0.8934	( 0.00001, 1.82 )	B	0.8479	( 0.16, 1.53 )	B	1.0229	( 0.00001, 2.08 )	B
E03	MMP9	1.1152	( 0.00001, 2.25 )	OKAY	1.8904	( 0.49, 3.29 )	OKAY	1.7323	( 0.50, 2.96 )	OKAY
E04	MYC	1.2176	( 0.58, 1.85 )	OKAY	1.49	( 0.78, 2.20 )	OKAY	1.3877	( 0.80, 1.97 )	OKAY
E05	NFKB1	1.0238	( 0.57, 1.48 )	OKAY	1.2763	( 0.88, 1.67 )	OKAY	1.2652	( 0.91, 1.62 )	OKAY
E06	PDGFA	1.1492	( 0.69, 1.60 )	OKAY	3.471	( 1.63, 5.31 )	OKAY	2.5362	( 1.27, 3.80 )	OKAY
E07	PDGFB	1.0005	( 0.49, 1.51 )	A	2.6672	( 1.20, 4.13 )	OKAY	1.3845	( 0.44, 2.33 )	OKAY
E08	PLAT	0.6144	( 0.35, 0.88 )	OKAY	1.1137	( 0.73, 1.49 )	OKAY	0.6827	( 0.08, 1.28 )	OKAY
E09	PLAU	0.9799	( 0.74, 1.22 )	OKAY	1.4227	( 1.00, 1.84 )	OKAY	1.3973	( 0.88, 1.92 )	OKAY
E10	PLG	1.5483	( 0.17, 2.93 )	C	1.2159	( 0.55, 1.88 )	C	1.9716	( 0.55, 3.39 )	B
E11	SERPINA1	1.3604	( 0.76, 1.96 )	OKAY	1.7679	( 1.03, 2.50 )	OKAY	1.7084	( 1.03, 2.39 )	OKAY
E12	SERPINE1	1.0191	( 0.42, 1.62 )	OKAY	3.1427	( 1.05, 5.24 )	OKAY	2.0792	( 0.75, 3.41 )	OKAY
F01	SERPINH1	1.3293	( 0.54, 2.12 )	OKAY	1.6764	( 0.98, 2.38 )	OKAY	1.2652	( 0.75, 1.78 )	OKAY
F02	SMAD2	1.0822	( 0.70, 1.47 )	OKAY	1.1503	( 0.88, 1.42 )	OKAY	1.1245	( 0.89, 1.36 )	OKAY
F03	SMAD3	0.6945	( 0.24, 1.15 )	OKAY	0.8022	( 0.55, 1.05 )	OKAY	0.8562	( 0.50, 1.22 )	OKAY
F04	SMAD4	0.9335	( 0.72, 1.14 )	OKAY	1.0084	( 0.83, 1.19 )	OKAY	0.9008	( 0.75, 1.05 )	OKAY
F05	SMAD6	0.8872	( 0.37, 1.41 )	A	0.3436	( 0.21, 0.48 )	A	0.4331	( 0.26, 0.61 )	A
F06	SMAD7	1.0551	( 0.62, 1.49 )	OKAY	1.4969	( 0.88, 2.11 )	OKAY	1.5684	( 1.03, 2.10 )	OKAY
F07	SNAI1	0.6913	( 0.48, 0.90 )	A	1.5004	( 0.81, 2.19 )	OKAY	1.0372	( 0.46, 1.62 )	OKAY
F08	SP1	1.0215	( 0.67, 1.37 )	OKAY	0.888	( 0.80, 0.97 )	OKAY	0.9369	( 0.74, 1.14 )	OKAY
F09	STAT1	1.0429	( 0.93, 1.15 )	OKAY	1.1772	( 1.00, 1.35 )	OKAY	1.2506	( 1.00, 1.50 )	OKAY
F10	STAT6	1.226	( 0.92, 1.53 )	OKAY	1.2882	( 0.90, 1.68 )	OKAY	1.3717	( 0.94, 1.80 )	OKAY
F11	TGFB1	1.1413	( 0.41, 1.87 )	OKAY	1.23	( 0.64, 1.82 )	OKAY	1.4399	( 0.86, 2.02 )	OKAY
F12	TGFB2	1.0698	( 0.80, 1.34 )	OKAY	1.8218	( 1.35, 2.29 )	OKAY	1.1271	( 0.73, 1.52 )	OKAY
G01	TGFB3	1.2663	( 0.51, 2.02 )	OKAY	1.6571	( 0.84, 2.48 )	OKAY	1.6051	( 1.06, 2.15 )	OKAY
G02	TGFBR1	1.1492	( 0.56, 1.74 )	OKAY	1.4935	( 0.88, 2.11 )	OKAY	1.5046	( 0.98, 2.03 )	OKAY
G03	TGFBR2	1.198	( 0.75, 1.64 )	OKAY	1.2763	( 0.87, 1.68 )	OKAY	1.2478	( 0.90, 1.59 )	OKAY
G04	TGIF1	1.1788	( 0.83, 1.53 )	OKAY	1.7315	( 1.14, 2.32 )	OKAY	1.3281	( 0.94, 1.72 )	OKAY
G05	THBS1	0.8872	( 0.64, 1.14 )	OKAY	1.4493	( 0.89, 2.01 )	OKAY	1.2478	( 0.76, 1.74 )	OKAY
G06	THBS2	0.9597	( 0.68, 1.24 )	OKAY	1.7475	( 1.12, 2.38 )	OKAY	2.2028	( 1.17, 3.24 )	OKAY
G07	TIMP1	0.9185	( 0.82, 1.01 )	OKAY	2.0214	( 1.35, 2.69 )	OKAY	1.2858	( 0.77, 1.80 )	OKAY
G08	TIMP2	1.2722	( 0.85, 1.70 )	OKAY	1.3152	( 0.97, 1.66 )	OKAY	1.4366	( 1.13, 1.75 )	OKAY
G09	TIMP3	1.4413	( 0.12, 2.76 )	OKAY	0.8022	( 0.01, 1.60 )	OKAY	0.7752	( 0.14, 1.41 )	OKAY
G10	TIMP4	1.373	( 1.04, 1.70 )	OKAY	1.3775	( 1.14, 1.62 )	OKAY	1.6888	( 1.39, 1.98 )	OKAY
G11	TNF	1.4513	( 0.00001, 2.97 )	B	1.9435	( 0.00001, 4.17 )	A	1.9489	( 0.00001, 3.95 )	A
G12	VEGFA	1.499	( 0.68, 2.31 )	OKAY	1.9035	( 0.78, 3.03 )	OKAY	1.4103	( 0.65, 2.17 )	OKAY
H01	ACTB	1.0898	( 0.62, 1.56 )	OKAY	1.3679	( 0.95, 1.79 )	OKAY	1.4702	( 1.01, 1.93 )	OKAY
H02	B2M	0.8831	( 0.57, 1.19 )	OKAY	0.6761	( 0.45, 0.91 )	OKAY	0.6687	( 0.48, 0.86 )	OKAY
H03	GAPDH	0.9121	( 0.46, 1.36 )	OKAY	0.9695	( 0.62, 1.32 )	OKAY	0.9304	( 0.64, 1.22 )	OKAY
H04	HPRT1	1.0948	( 0.96, 1.23 )	OKAY	1.0882	( 0.95, 1.22 )	OKAY	1.0639	( 0.96, 1.17 )	OKAY
H05	RPLP0	1.0405	( 0.42, 1.66 )	OKAY	1.0248	( 0.64, 1.41 )	OKAY	1.0276	( 0.65, 1.40 )	OKAY
H06	HGDC	1.5483	( 0.17, 2.93 )	C	1.2159	( 0.55, 1.88 )	C	1.2828	( 0.58, 1.98 )	C
H07	RTC	1.5845	( 0.00001, 3.27 )	OKAY	1.1318	( 0.33, 1.94 )	OKAY	1.1324	( 0.36, 1.90 )	OKAY
H08	RTC	1.5663	( 0.00001, 3.23 )	OKAY	1.1663	( 0.38, 1.95 )	OKAY	1.1914	( 0.40, 1.98 )	OKAY
H09	RTC	1.4955	( 0.00001, 3.12 )	OKAY	1.1745	( 0.38, 1.97 )	OKAY	1.0938	( 0.38, 1.81 )	OKAY
H10	PPC	1.3954	( 0.00001, 3.15 )	OKAY	1.106	( 0.10, 2.11 )	OKAY	0.9566	( 0.03, 1.88 )	OKAY
H11	PPC	1.3986	( 0.00001, 3.25 )	OKAY	1.0585	( 0.09, 2.02 )	OKAY	0.8503	( 0.04, 1.66 )	OKAY
H12	PPC	1.4083	( 0.00001, 3.19 )	OKAY	0.9452	( 0.05, 1.84 )	OKAY	0.7003	( 0.04, 1.36 )	OKAY
Comments:
A: This geneís average threshold cycle is relatively high (> 30) in either the control or the test sample, and is reasonably low in the other sample (< 30).
These data mean that the geneís expression is relatively low in one sample and reasonably detected in the other sample suggesting that the actual fold-change value is at least as large as the calculated and reported fold-change result.
This fold-change result may also have greater variations if p value > 0.05; therefore, it is important to have a sufficient number of biological replicates to validate the result for this gene.
B: This geneís average threshold cycle is relatively high (> 30), meaning that its relative expression level is low, in both control and test samples, and the p-value for the fold-change is either unavailable or relatively high (p > 0.05).
This fold-change result may also have greater variations; therefore, it is important to have a sufficient number of biological replicates to validate the result for this gene.
C: This geneís average threshold cycle is either not determined or greater than the defined cut-off value (default 35), in both samples meaning that its expression was undetected, making this fold-change result erroneous and un-interpretable.
Fold Change & Fold Regulation:
Fold-Change (2^(- Delta Delta Ct)) is the normalized gene expression (2^(- Delta Ct)) in the Test Sample divided the normalized gene expression (2^(- Delta Ct)) in the Control Sample.
Fold-Regulation represents fold-change results in a biologically meaningful way. Fold-change values greater than one indicate a positive- or an up-regulation, and the fold-regulation is equal to the fold-change.
Fold-change values less than one indicate a negative or down-regulation, and the fold-regulation is the negative inverse of the fold-change.
Fold-change and fold-regulation values greater than 2 are indicated in red; fold-change values less than 0.5 and fold-regulation values less than -2 are indicated in blue.

## Sheet: p-value
		p-value (comparing to control group)
Position	Symbol	Carbon Black	Carbon Nanotubes	Asbestos
A01	ACTA2	0.933497	0.09925	0.561025
A02	AGT	0.978221	0.31431	0.65426
A03	AKT1	0.652955	0.390491	0.398466
A04	BCL2	0.707976	0.456698	0.847532
A05	BMP7	0.094577	0.507382	0.087056
A06	CAV1	0.816201	0.00028	0.287864
A07	CCL11	0.412928	0.364657	0.329221
A08	CCL2	0.332018	0.145486	0.621189
A09	CCL3	0.687797	0.794485	0.809163
A10	CCR2	0.982678	0.295945	0.962998
A11	CEBPB	0.74324	0.425069	0.162915
A12	COL1A2	0.894946	0.378226	0.067403
B01	COL3A1	0.647929	0.273853	0.022776
B02	CTGF	0.480419	0.48016	0.248317
B03	CXCR4	0.985199	0.068575	0.260456
B04	DCN	0.683842	0.232226	0.050394
B05	EDN1	0.77032	0.525626	0.725127
B06	EGF	0.176736	0.567791	0.685112
B07	ENG	0.737343	0.120972	0.031672
B08	FASLG	0.763865	0.556404	0.643485
B09	GREM1	0.876528	0.118473	0.14947
B10	HGF	0.214918	0.189906	0.085684
B11	IFNG	0.412928	0.683113	0.54932
B12	IL10	0.045839	0.200397	0.106139
C01	IL13	0.675029	0.910648	0.753214
C02	IL13RA2	0.572692	0.15613	0.186689
C03	IL1A	0.662086	0.202816	0.212827
C04	IL1B	0.993722	0.193649	0.300491
C05	IL4	0.98002	0.495109	0.649091
C06	IL5	0.031728	0.117079	0.749234
C07	ILK	0.196535	0.189988	0.027862
C08	INHBE	0.82963	0.38303	0.861636
C09	ITGA1	0.783455	0.189078	0.057753
C10	ITGA2	0.622936	0.05076	0.061012
C11	ITGA3	0.949237	0.090344	0.158424
C12	ITGAV	0.516937	0.068343	0.189148
D01	ITGB1	0.408751	0.443848	0.082953
D02	ITGB3	0.399828	0.068463	0.3506
D03	ITGB5	0.42853	0.056903	0.017357
D04	ITGB6	0.023466	0.04605	0.199825
D05	ITGB8	0.956702	0.360452	0.897083
D06	JUN	0.866375	0.198331	0.076524
D07	LOX	0.687643	0.039353	0.222745
D08	LTBP1	0.910209	0.200077	0.265056
D09	MMP1	0.931371	0.227842	0.132484
D10	MMP13	0.348883	0.032157	0.349561
D11	MMP14	0.902005	0.107709	0.22729
D12	MMP2	0.792794	0.219154	0.028362
E01	MMP3	0.073679	0.2559	0.007995
E02	MMP8	0.841537	0.558698	0.97286
E03	MMP9	0.682113	0.138151	0.179673
E04	MYC	0.499088	0.175485	0.231337
E05	NFKB1	0.887801	0.207202	0.189303
E06	PDGFA	0.564004	0.039279	0.049585
E07	PDGFB	0.873692	0.027848	0.426955
E08	PLAT	0.10924	0.612333	0.612915
E09	PLAU	0.866956	0.09047	0.189692
E10	PLG	0.412928	0.683113	0.143038
E11	SERPINA1	0.269724	0.052617	0.053109
E12	SERPINE1	0.910069	0.077084	0.13657
F01	SERPINH1	0.418956	0.058266	0.364489
F02	SMAD2	0.637024	0.290172	0.330848
F03	SMAD3	0.335582	0.222365	0.480847
F04	SMAD4	0.585555	0.934365	0.272597
F05	SMAD6	0.769098	0.015433	0.026731
F06	SMAD7	0.833632	0.127062	0.035867
F07	SNAI1	0.052583	0.165965	0.731906
F08	SP1	0.79118	0.076007	0.607933
F09	STAT1	0.480368	0.096311	0.112983
F10	STAT6	0.180298	0.170749	0.12598
F11	TGFB1	0.632279	0.461391	0.131086
F12	TGFB2	0.643301	0.011202	0.510185
G01	TGFB3	0.399715	0.114328	0.035526
G02	TGFBR1	0.578059	0.118617	0.047157
G03	TGFBR2	0.375306	0.189183	0.170094
G04	TGIF1	0.347528	0.039039	0.135124
G05	THBS1	0.46095	0.17391	0.333203
G06	THBS2	0.72194	0.038474	0.062908
G07	TIMP1	0.183506	0.042305	0.262607
G08	TIMP2	0.22414	0.105102	0.021569
G09	TIMP3	0.56973	0.627399	0.499432
G10	TIMP4	0.065837	0.013947	0.001801
G11	TNF	0.622757	0.309541	0.299263
G12	VEGFA	0.240352	0.102209	0.282455
H01	ACTB	0.700879	0.109531	0.063519
H02	B2M	0.547892	0.101323	0.069014
H03	GAPDH	0.74729	0.814987	0.583314
H04	HPRT1	0.239914	0.24975	0.291349
H05	RPLP0	0.847245	0.974886	0.975737
H06	HGDC	0.412928	0.683113	0.54932
H07	RTC	0.453616	0.968181	0.989222
H08	RTC	0.459412	0.898877	0.859592
H09	RTC	0.489406	0.872834	0.957581
H10	PPC	0.635833	0.894522	0.747935
H11	PPC	0.592881	0.884914	0.65595
H12	PPC	0.569037	0.8332	0.492196
p-value:
The p values are calculated based on a Studentís t-test of the replicate 2^(- Delta Ct) values for each gene in the control group and treatment groups, and p values less than 0.05 are indicated in red.

## Sheet: Fold Regulation
		Up-Down Regulation (comparing to control group)
		Carbon Black		Carbon Nanotubes		Asbestos
Position	Symbol	Fold Regulation	Comments	Fold Regulation	Comments	Fold Regulation	Comments
A01	ACTA2	1.0262	OKAY	1.3999	OKAY	1.1091	OKAY
A02	AGT	-1.1482	OKAY	-1.6073	OKAY	1.2769	OKAY
A03	AKT1	1.1308	OKAY	1.2386	OKAY	1.2249	OKAY
A04	BCL2	1.0923	OKAY	1.1854	OKAY	-1.0215	OKAY
A05	BMP7	1.4886	B	1.1503	B	-3.42	B
A06	CAV1	1.0144	OKAY	1.4326	OKAY	1.2249	OKAY
A07	CCL11	1.5483	C	3.487	B	1.5867	B
A08	CCL2	-1.2799	OKAY	1.3275	OKAY	1.0938	OKAY
A09	CCL3	-1.0135	B	-1.2069	B	1.2025	B
A10	CCR2	1.1075	OKAY	-2.9925	A	1.0837	OKAY
A11	CEBPB	1.1101	OKAY	1.2763	OKAY	1.4736	OKAY
A12	COL1A2	-1.1324	OKAY	1.8557	OKAY	2.1082	OKAY
B01	COL3A1	1.187	OKAY	5.3344	OKAY	2.7753	OKAY
B02	CTGF	1.284	OKAY	1.253	OKAY	-1.4614	OKAY
B03	CXCR4	-1.0348	OKAY	-2.9856	OKAY	-1.7909	OKAY
B04	DCN	1.1024	OKAY	7.7204	OKAY	3.1369	OKAY
B05	EDN1	-1.1142	OKAY	1.3152	OKAY	1.1777	OKAY
B06	EGF	2.5503	B	-1.4859	B	-1.499	B
B07	ENG	1.0872	OKAY	1.7195	OKAY	1.7728	OKAY
B08	FASLG	1.1519	B	-1.1055	B	-1.0478	B
B09	GREM1	-1.0372	OKAY	2.4886	OKAY	2.213	OKAY
B10	HGF	1.5129	B	6.1276	A	2.6378	B
B11	IFNG	1.5483	C	1.2159	C	1.2828	C
B12	IL10	3.3035	OKAY	2.717	B	3.8264	B
C01	IL13	1.5094	B	1.153	B	1.0738	B
C02	IL13RA2	-1.3528	B	8.8071	A	3.6876	B
C03	IL1A	1.1953	OKAY	1.8643	OKAY	1.9945	OKAY
C04	IL1B	-1.0253	OKAY	2.2222	OKAY	2.084	OKAY
C05	IL4	-1.0517	B	1.6919	B	1.3973	B
C06	IL5	2.1396	A	1.4195	B	-1.2204	B
C07	ILK	1.3262	OKAY	1.2763	OKAY	1.4702	OKAY
C08	INHBE	1.0649	B	-1.3056	B	1.594	B
C09	ITGA1	-1.0492	OKAY	-1.3768	OKAY	-1.4051	OKAY
C10	ITGA2	1.0847	OKAY	2.5586	OKAY	1.6966	OKAY
C11	ITGA3	1.0028	OKAY	1.5641	OKAY	1.554	OKAY
C12	ITGAV	1.136	OKAY	1.4064	OKAY	1.3877	OKAY
D01	ITGB1	-1.1039	OKAY	1.0585	OKAY	-1.1843	OKAY
D02	ITGB3	-1.1429	OKAY	1.9346	OKAY	1.2277	OKAY
D03	ITGB5	1.1256	OKAY	2.4094	OKAY	2.0317	OKAY
D04	ITGB6	-1.2193	OKAY	2.3983	OKAY	1.7524	OKAY
D05	ITGB8	1.031	OKAY	1.2329	OKAY	1.0324	OKAY
D06	JUN	-1.0135	OKAY	1.4627	OKAY	-1.6366	OKAY
D07	LOX	-1.0444	OKAY	1.7516	OKAY	1.2363	OKAY
D08	LTBP1	1.0074	OKAY	2.3817	OKAY	1.407	OKAY
D09	MMP1	-1.0348	OKAY	7.7561	OKAY	3.362	OKAY
D10	MMP13	1.6328	B	2.6366	OKAY	1.4038	B
D11	MMP14	-1.0253	OKAY	1.6802	OKAY	1.3654	OKAY
D12	MMP2	1.0526	OKAY	2.8586	OKAY	1.9399	OKAY
E01	MMP3	1.7379	B	35.4734	A	7.6352	A
E02	MMP8	-1.1194	B	-1.1794	B	1.0229	B
E03	MMP9	1.1152	OKAY	1.8904	OKAY	1.7323	OKAY
E04	MYC	1.2176	OKAY	1.49	OKAY	1.3877	OKAY
E05	NFKB1	1.0238	OKAY	1.2763	OKAY	1.2652	OKAY
E06	PDGFA	1.1492	OKAY	3.471	OKAY	2.5362	OKAY
E07	PDGFB	1.0005	A	2.6672	OKAY	1.3845	OKAY
E08	PLAT	-1.6275	OKAY	1.1137	OKAY	-1.4648	OKAY
E09	PLAU	-1.0205	OKAY	1.4227	OKAY	1.3973	OKAY
E10	PLG	1.5483	C	1.2159	C	1.9716	B
E11	SERPINA1	1.3604	OKAY	1.7679	OKAY	1.7084	OKAY
E12	SERPINE1	1.0191	OKAY	3.1427	OKAY	2.0792	OKAY
F01	SERPINH1	1.3293	OKAY	1.6764	OKAY	1.2652	OKAY
F02	SMAD2	1.0822	OKAY	1.1503	OKAY	1.1245	OKAY
F03	SMAD3	-1.4399	OKAY	-1.2466	OKAY	-1.168	OKAY
F04	SMAD4	-1.0713	OKAY	1.0084	OKAY	-1.1101	OKAY
F05	SMAD6	-1.1271	A	-2.9106	A	-2.3091	A
F06	SMAD7	1.0551	OKAY	1.4969	OKAY	1.5684	OKAY
F07	SNAI1	-1.4466	A	1.5004	OKAY	1.0372	OKAY
F08	SP1	1.0215	OKAY	-1.1261	OKAY	-1.0673	OKAY
F09	STAT1	1.0429	OKAY	1.1772	OKAY	1.2506	OKAY
F10	STAT6	1.226	OKAY	1.2882	OKAY	1.3717	OKAY
F11	TGFB1	1.1413	OKAY	1.23	OKAY	1.4399	OKAY
F12	TGFB2	1.0698	OKAY	1.8218	OKAY	1.1271	OKAY
G01	TGFB3	1.2663	OKAY	1.6571	OKAY	1.6051	OKAY
G02	TGFBR1	1.1492	OKAY	1.4935	OKAY	1.5046	OKAY
G03	TGFBR2	1.198	OKAY	1.2763	OKAY	1.2478	OKAY
G04	TGIF1	1.1788	OKAY	1.7315	OKAY	1.3281	OKAY
G05	THBS1	-1.1271	OKAY	1.4493	OKAY	1.2478	OKAY
G06	THBS2	-1.042	OKAY	1.7475	OKAY	2.2028	OKAY
G07	TIMP1	-1.0887	OKAY	2.0214	OKAY	1.2858	OKAY
G08	TIMP2	1.2722	OKAY	1.3152	OKAY	1.4366	OKAY
G09	TIMP3	1.4413	OKAY	-1.2466	OKAY	-1.29	OKAY
G10	TIMP4	1.373	OKAY	1.3775	OKAY	1.6888	OKAY
G11	TNF	1.4513	B	1.9435	A	1.9489	A
G12	VEGFA	1.499	OKAY	1.9035	OKAY	1.4103	OKAY
H01	ACTB	1.0898	OKAY	1.3679	OKAY	1.4702	OKAY
H02	B2M	-1.1324	OKAY	-1.479	OKAY	-1.4955	OKAY
H03	GAPDH	-1.0963	OKAY	-1.0314	OKAY	-1.0747	OKAY
H04	HPRT1	1.0948	OKAY	1.0882	OKAY	1.0639	OKAY
H05	RPLP0	1.0405	OKAY	1.0248	OKAY	1.0276	OKAY
H06	HGDC	1.5483	C	1.2159	C	1.2828	C
H07	RTC	1.5845	OKAY	1.1318	OKAY	1.1324	OKAY
H08	RTC	1.5663	OKAY	1.1663	OKAY	1.1914	OKAY
H09	RTC	1.4955	OKAY	1.1745	OKAY	1.0938	OKAY
H10	PPC	1.3954	OKAY	1.106	OKAY	-1.0454	OKAY
H11	PPC	1.3986	OKAY	1.0585	OKAY	-1.1761	OKAY
H12	PPC	1.4083	OKAY	-1.058	OKAY	-1.428	OKAY
Comments:
A: This geneís average threshold cycle is relatively high (> 30) in either the control or the test sample, and is reasonably low in the other sample (< 30).
These data mean that the geneís expression is relatively low in one sample and reasonably detected in the other sample suggesting that the actual fold-change value is at least as large as the calculated and reported fold-change result.
This fold-change result may also have greater variations if p value > 0.05; therefore, it is important to have a sufficient number of biological replicates to validate the result for this gene.
B: This geneís average threshold cycle is relatively high (> 30), meaning that its relative expression level is low, in both control and test samples, and the p-value for the fold-change is either unavailable or relatively high (p > 0.05).
This fold-change result may also have greater variations; therefore, it is important to have a sufficient number of biological replicates to validate the result for this gene.
C: This geneís average threshold cycle is either not determined or greater than the defined cut-off value (default 35), in both samples meaning that its expression was undetected, making this fold-change result erroneous and un-interpretable.
Fold Change & Fold Regulation:
Fold-Change (2^(- Delta Delta Ct)) is the normalized gene expression (2^(- Delta Ct)) in the Test Sample divided the normalized gene expression (2^(- Delta Ct)) in the Control Sample.
Fold-Regulation represents fold-change results in a biologically meaningful way. Fold-change values greater than one indicate a positive- or an up-regulation, and the fold-regulation is equal to the fold-change.
Fold-change values less than one indicate a negative or down-regulation, and the fold-regulation is the negative inverse of the fold-change.
Fold-change and fold-regulation values greater than 2 are indicated in red; fold-change values less than 0.5 and fold-regulation values less than -2 are indicated in blue.
