# Supplementary material for: A novel human 3D lung microtissue model for nanoparticle-induced cell-matrix alterations
Source: Part Fibre Toxicol. 2019 Apr 3;16:15. doi: 10.1186/s12989-019-0298-0 (PMC6448215; doi:10.1186/s12989-019-0298-0)
Supplement: Supplementary file 4 — Selected PCR array data for analysis. (XLSX 24 kb) [file 12989_2019_298_MOESM4_ESM.xlsx]

## Sheet: Day 4 Array
		Up-Down Regulation (comparing to control group)
		Carbon Black	Carbon Nanotubes	Asbestos		in blue: p value not sig for this dataset, but highlighted b/c of day 7
Position	Symbol	Fold Regulation	Fold Regulation	Fold Regulation		in red: was sig if in the day 4 array analysis, but not highlighted here
A01	ACTA2	1.1245	1.1925	-1.0149
A02	AGT	-1.1519	-1.2221	-1.0126
A03	AKT1	1.1482	1.1127	1.1718
A04	BCL2	1.059	-1.1324	1.0177
A05	BMP7	1.2277	2.4016	-1.0434
A06	CAV1	1.2334	1.5918	1.3062
A07	CCL11	-1.0999	-1.2277	1.2386
A08	CCL2	-1.2781	1.3293	1.0609
A09	CCL3	-1.3019	1.5955	1.7275
A10	CCR2	-1.1599	-1.7769	-1.5889
A11	CEBPB	1.0989	-1.0088	1.145
A12	COL1A2	1.4907	3.147	2.1866
B01	COL3A1	1.0492	5.7784	2.248
B02	CTGF	1.1297	-1.4234	-1.3896
B03	CXCR4	-1.2403	-1.6051	-1.1986
B04	DCN	-1.1466	10.2484	3.471
B05	EDN1	1.1482	1.3826	1.5896
B06	EGF	1.2681	1.5376	1.5605
B07	ENG	1.0614	1.4715	1.5461
B08	FASLG	-1.0999	-1.0019	1.4162
B09	GREM1	1.0938	2.1445	2.2689
B10	HGF	-1.0624	5.244	2.1072
B11	IFNG	-1.0999	-1.2277	-1.0267
B12	IL10	-2.1896	2.6709	1.8687
C01	IL13	-1.4648	1.1204	-1.0752
C02	IL13RA2	1.1997	4.0765	5.5738
C03	IL1A	1.2221	1.5164	1.805
C04	IL1B	1.0614	1.9372	2.0028
C05	IL4	1.5469	2.6159	1.0248
C06	IL5	2.8337	1.4818	-1.549
C07	ILK	1.0492	1.0168	1.0958
C08	INHBE	-1.8117	-1.0492	1.2588
C09	ITGA1	1.1455	-1.3435	-1.5101
C10	ITGA2	1.1615	2.1199	1.805
C11	ITGA3	1.1562	1.1152	1.4729
C12	ITGAV	1.0989	-1.0468	1.0882
D01	ITGB1	1.1535	1.305	1.0487
D02	ITGB3	1.1535	2.4863	1.6381
D03	ITGB5	1.2025	1.6826	1.8687
D04	ITGB6	1.0989	1.7867	1.6044
D05	ITGB8	1.1942	1.0822	-1.0827
D06	JUN	1.1942	1.3698	1.1034
D07	LOX	1.1642	1.246	1.0933
D08	LTBP1	-1.1707	1.9239	1.2617
D09	MMP1	-1.0526	13.7752	4.7415
D10	MMP13	2.3664	5.2078	2.1366
D11	MMP14	-1.1626	1.2036	1.2882
D12	MMP2	-1.0005	2.4072	1.623
E01	MMP3	1.2478	43.7335	10.1871
E02	MMP8	-1.9194	-1.1969	1.161
E03	MMP9	-1.2092	1.8626	1.7516
E04	MYC	1.0565	1.0822	1.3616
E05	NFKB1	-1.0074	1.168	1.2588
E06	PDGFA	1.2681	2.0148	1.776
E07	PDGFB	1.0348	2.3305	1.623
E08	PLAT	-1.2148	-1.1562	-2.1755
E09	PLAU	1.1723	1.6865	1.5569
E10	PLG	-1.0999	-1.1669	-1.0267
E11	SERPINA1	1.3311	-1.0182	1.3616
E12	SERPINE1	1.3654	4.1814	3.1572
F01	SERPINH1	1.0182	1.284	1.1163
F02	SMAD2	1.135	1.1256	1.1137
F03	SMAD3	1.042	-1.4702	-1.1931
F04	SMAD4	-1.0028	-1.0913	-1.0243
F05	SMAD6	-1.0624	-1.8353	-1.7958
F06	SMAD7	1.0324	1.3385	1.4832
F07	SNAI1	1.0989	1.1204	1.124
F08	SP1	1.0787	-1.1039	-1.0678
F09	STAT1	-1.0238	1.1626	1.0512
F10	STAT6	1.1588	1.0847	1.2131
F11	TGFB1	1.0253	1.0698	1.1936
F12	TGFB2	1.1804	1.5772	1.161
G01	TGFB3	1.2535	1.1466	1.124
G02	TGFBR1	1.0112	1.0673	1.2272
G03	TGFBR2	1.0565	1.0649	-1.0703
G04	TGIF1	1.1014	1.373	1.3367
G05	THBS1	1.1324	1.8498	1.6841
G06	THBS2	1.0713	1.3572	1.3183
G07	TIMP1	1.0713	1.527	1.1188
G08	TIMP2	1.2977	1.1843	1.3648
G09	TIMP3	-1.2092	-1.9444	-1.8463
G10	TIMP4	1.2918	-1.7524	-1.1876
G11	TNF	1.2858	1.7459	2.3653
G12	VEGFA	-1.0286	1.3635	1.3711
H01	ACTB	1.0663	1.1256	1.2734
H02	B2M	-1.2092	-1.03	-1.2816
H03	GAPDH	1.0887	1.1546	1.0319
H04	HPRT1	1.03	-1.0324	-1.0703
H05	RPLP0	1.0112	-1.2221	1.0439
H06	HGDC	-1.0999	-1.2277	-1.0267
H07	RTC	-1.0673	-1.2053	1.0037
H08	RTC	-1.031	-1.1669	1.0463
H09	RTC	-1.0098	-1.1562	1.0512
H10	PPC	-1.293	-1.407	-1.3268
H11	PPC	-1.1925	-1.4136	-1.4825
H12	PPC	-1.1953	-1.5576	-1.626

## Sheet: Day 7 Array
		Up-Down Regulation (comparing to control group)
		Carbon Black	Carbon Nanotubes	Asbestos
Position	Symbol	Fold Regulation	Fold Regulation	Fold Regulation
A01	ACTA2	1.0262	1.3999	1.1091
A02	AGT	-1.1482	-1.6073	1.2769
A03	AKT1	1.1308	1.2386	1.2249
A04	BCL2	1.0923	1.1854	-1.0215
A05	BMP7	1.4886	1.1503	-3.42
A06	CAV1	1.0144	1.4326	1.2249
A07	CCL11	1.5483	3.487	1.5867
A08	CCL2	-1.2799	1.3275	1.0938
A09	CCL3	-1.0135	-1.2069	1.2025
A10	CCR2	1.1075	-2.9925	1.0837
A11	CEBPB	1.1101	1.2763	1.4736
A12	COL1A2	-1.1324	1.8557	2.1082
B01	COL3A1	1.187	5.3344	2.7753
B02	CTGF	1.284	1.253	-1.4614
B03	CXCR4	-1.0348	-2.9856	-1.7909
B04	DCN	1.1024	7.7204	3.1369
B05	EDN1	-1.1142	1.3152	1.1777
B06	EGF	2.5503	-1.4859	-1.499
B07	ENG	1.0872	1.7195	1.7728
B08	FASLG	1.1519	-1.1055	-1.0478
B09	GREM1	-1.0372	2.4886	2.213
B10	HGF	1.5129	6.1276	2.6378
B11	IFNG	1.5483	1.2159	1.2828
B12	IL10	3.3035	2.717	3.8264
C01	IL13	1.5094	1.153	1.0738
C02	IL13RA2	-1.3528	8.8071	3.6876
C03	IL1A	1.1953	1.8643	1.9945
C04	IL1B	-1.0253	2.2222	2.084
C05	IL4	-1.0517	1.6919	1.3973
C06	IL5	2.1396	1.4195	-1.2204
C07	ILK	1.3262	1.2763	1.4702
C08	INHBE	1.0649	-1.3056	1.594
C09	ITGA1	-1.0492	-1.3768	-1.4051
C10	ITGA2	1.0847	2.5586	1.6966
C11	ITGA3	1.0028	1.5641	1.554
C12	ITGAV	1.136	1.4064	1.3877
D01	ITGB1	-1.1039	1.0585	-1.1843
D02	ITGB3	-1.1429	1.9346	1.2277
D03	ITGB5	1.1256	2.4094	2.0317
D04	ITGB6	-1.2193	2.3983	1.7524
D05	ITGB8	1.031	1.2329	1.0324
D06	JUN	-1.0135	1.4627	-1.6366
D07	LOX	-1.0444	1.7516	1.2363
D08	LTBP1	1.0074	2.3817	1.407
D09	MMP1	-1.0348	7.7561	3.362
D10	MMP13	1.6328	2.6366	1.4038
D11	MMP14	-1.0253	1.6802	1.3654
D12	MMP2	1.0526	2.8586	1.9399
E01	MMP3	1.7379	35.4734	7.6352
E02	MMP8	-1.1194	-1.1794	1.0229
E03	MMP9	1.1152	1.8904	1.7323
E04	MYC	1.2176	1.49	1.3877
E05	NFKB1	1.0238	1.2763	1.2652
E06	PDGFA	1.1492	3.471	2.5362
E07	PDGFB	1.0005	2.6672	1.3845
E08	PLAT	-1.6275	1.1137	-1.4648
E09	PLAU	-1.0205	1.4227	1.3973
E10	PLG	1.5483	1.2159	1.9716
E11	SERPINA1	1.3604	1.7679	1.7084
E12	SERPINE1	1.0191	3.1427	2.0792
F01	SERPINH1	1.3293	1.6764	1.2652
F02	SMAD2	1.0822	1.1503	1.1245
F03	SMAD3	-1.4399	-1.2466	-1.168
F04	SMAD4	-1.0713	1.0084	-1.1101
F05	SMAD6	-1.1271	-2.9106	-2.3091
F06	SMAD7	1.0551	1.4969	1.5684
F07	SNAI1	-1.4466	1.5004	1.0372
F08	SP1	1.0215	-1.1261	-1.0673
F09	STAT1	1.0429	1.1772	1.2506
F10	STAT6	1.226	1.2882	1.3717
F11	TGFB1	1.1413	1.23	1.4399
F12	TGFB2	1.0698	1.8218	1.1271
G01	TGFB3	1.2663	1.6571	1.6051
G02	TGFBR1	1.1492	1.4935	1.5046
G03	TGFBR2	1.198	1.2763	1.2478
G04	TGIF1	1.1788	1.7315	1.3281
G05	THBS1	-1.1271	1.4493	1.2478
G06	THBS2	-1.042	1.7475	2.2028
G07	TIMP1	-1.0887	2.0214	1.2858
G08	TIMP2	1.2722	1.3152	1.4366
G09	TIMP3	1.4413	-1.2466	-1.29
G10	TIMP4	1.373	1.3775	1.6888
G11	TNF	1.4513	1.9435	1.9489
G12	VEGFA	1.499	1.9035	1.4103
H01	ACTB	1.0898	1.3679	1.4702
H02	B2M	-1.1324	-1.479	-1.4955
H03	GAPDH	-1.0963	-1.0314	-1.0747
H04	HPRT1	1.0948	1.0882	1.0639
H05	RPLP0	1.0405	1.0248	1.0276
H06	HGDC	1.5483	1.2159	1.2828
H07	RTC	1.5845	1.1318	1.1324
H08	RTC	1.5663	1.1663	1.1914
H09	RTC	1.4955	1.1745	1.0938
H10	PPC	1.3954	1.106	-1.0454
H11	PPC	1.3986	1.0585	-1.1761
H12	PPC	1.4083	-1.058	-1.428

## Sheet: SIG OR HIGHchg2.0
	Day 4 Up-Down Regulation (comparing to control group)				Up-Down Regulation (comparing to control group)
Symbol	Fold Regulation	Fold Regulation	Fold Regulation		Fold Regulation	Fold Regulation	Fold Regulation	P significant genes: marked in red and highlighted in yellow
	Carbon Black	Carbon Nanotubes	Asbestos		Carbon Black	Carbon Nanotubes	Asbestos	q significant genes: highlighted in green
AGT	-1.1519	-1.2221	-1.0126		-1.1482	-1.6073	1.2769	2 fold or higher marked in bold - gene names in blue
BMP7	1.2277	2.4016	-1.0434		1.4886	1.1503	-3.42
CAV1	1.2334	1.5918	1.3062		1.0144	1.4326	1.2249
CCL11	-1.0999	-1.2277	1.2386		1.5483	3.487	1.5867
CCL2	-1.2781	1.3293	1.0609		-1.2799	1.3275	1.0938
CCR2	-1.1599	-1.7769	-1.5889		1.1075	-2.9925	1.0837
COL1A2	1.4907	3.147	2.1866		-1.1324	1.8557	2.1082
COL3A1	1.0492	5.7784	2.248		1.187	5.3344	2.7753
CXCR4	-1.2403	-1.6051	-1.1986		-1.0348	-2.9856	-1.7909
DCN	-1.1466	10.2484	3.471		1.1024	7.7204	3.1369
EGF	1.2681	1.5376	1.5605		2.5503	-1.4859	-1.499
ENG	1.0614	1.4715	1.5461		1.0872	1.7195	1.7728
GREM1	1.0938	2.1445	2.2689		-1.0372	2.4886	2.213
HGF	-1.0624	5.244	2.1072		1.5129	6.1276	2.6378
IFNG	-1.0999	-1.2277	-1.0267		1.5483	1.2159	1.2828
IL10	-2.1896	2.6709	1.8687		3.3035	2.717	3.8264
IL13	-1.4648	1.1204	-1.0752		1.5094	1.153	1.0738
IL13RA2	1.1997	4.0765	5.5738		-1.3528	8.8071	3.6876
IL1A	1.2221	1.5164	1.805		1.1953	1.8643	1.9945
IL1B	1.0614	1.9372	2.0028		-1.0253	2.2222	2.084
IL4	1.5469	2.6159	1.0248		-1.0517	1.6919	1.3973
IL5	2.8337	1.4818	-1.549		2.1396	1.4195	-1.2204
ILK	1.0492	1.0168	1.0958		1.3262	1.2763	1.4702
INHBE	-1.8117	-1.0492	1.2588		1.0649	-1.3056	1.594
ITGA1	1.1455	-1.3435	-1.5101		-1.0492	-1.3768	-1.4051
ITGA2	1.1615	2.1199	1.805		1.0847	2.5586	1.6966
ITGA3	1.1562	1.1152	1.4729		1.0028	1.5641	1.554
ITGB3	1.1535	2.4863	1.6381		-1.1429	1.9346	1.2277
ITGB5	1.2025	1.6826	1.8687		1.1256	2.4094	2.0317
ITGB6	1.0989	1.7867	1.6044		-1.2193	2.3983	1.7524
JUN	1.1942	1.3698	1.1034		-1.0135	1.4627	-1.6366
LOX	1.1642	1.246	1.0933		-1.0444	1.7516	1.2363
LTBP1	-1.1707	1.9239	1.2617		1.0074	2.3817	1.407
MMP1	-1.0526	13.7752	4.7415		-1.0348	7.7561	3.362
MMP13	2.3664	5.2078	2.1366		1.6328	2.6366	1.4038
MMP14	-1.1626	1.2036	1.2882		-1.0253	1.6802	1.3654
MMP2	-1.0005	2.4072	1.623		1.0526	2.8586	1.9399
MMP3	1.2478	43.7335	10.1871		1.7379	35.4734	7.6352
MMP9	-1.2092	1.8626	1.7516		1.1152	1.8904	1.7323
MYC	1.0565	1.0822	1.3616		1.2176	1.49	1.3877
NFKB1	-1.0074	1.168	1.2588		1.0238	1.2763	1.2652
PDGFA	1.2681	2.0148	1.776		1.1492	3.471	2.5362
PDGFB	1.0348	2.3305	1.623		1.0005	2.6672	1.3845
PLAT	-1.2148	-1.1562	-2.1755		-1.6275	1.1137	-1.4648
PLAU	1.1723	1.6865	1.5569		-1.0205	1.4227	1.3973
PLG	-1.0999	-1.1669	-1.0267		1.5483	1.2159	1.9716
SERPINA1	1.3311	-1.0182	1.3616		1.3604	1.7679	1.7084
SERPINE1	1.3654	4.1814	3.1572		1.0191	3.1427	2.0792
SERPINH1	1.0182	1.284	1.1163		1.3293	1.6764	1.2652
SMAD3	1.042	-1.4702	-1.1931		-1.4399	-1.2466	-1.168
SMAD6	-1.0624	-1.8353	-1.7958		-1.1271	-2.9106	-2.3091
SMAD7	1.0324	1.3385	1.4832		1.0551	1.4969	1.5684
SNAI1	1.0989	1.1204	1.124		-1.4466	1.5004	1.0372
STAT6	1.1588	1.0847	1.2131		1.226	1.2882	1.3717
TGFB2	1.1804	1.5772	1.161		1.0698	1.8218	1.1271
TGFB3	1.2535	1.1466	1.124		1.2663	1.6571	1.6051
TGFBR1	1.0112	1.0673	1.2272		1.1492	1.4935	1.5046
TGIF1	1.1014	1.373	1.3367		1.1788	1.7315	1.3281
THBS1	1.1324	1.8498	1.6841		-1.1271	1.4493	1.2478
THBS2	1.0713	1.3572	1.3183		-1.042	1.7475	2.2028
TIMP1	1.0713	1.527	1.1188		-1.0887	2.0214	1.2858
TIMP2	1.2977	1.1843	1.3648		1.2722	1.3152	1.4366
TIMP4	1.2918	-1.7524	-1.1876		1.373	1.3775	1.6888
TNF	1.2858	1.7459	2.3653		1.4513	1.9435	1.9489
VEGFA	-1.0286	1.3635	1.3711		1.499	1.9035	1.4103
ACTB	1.0663	1.1256	1.2734		1.0898	1.3679	1.4702
B2M	-1.2092	-1.03	-1.2816		-1.1324	-1.479	-1.4955
GAPDH	1.0887	1.1546	1.0319		-1.0963	-1.0314	-1.0747
HPRT1	1.03	-1.0324	-1.0703		1.0948	1.0882	1.0639
RPLP0	1.0112	-1.2221	1.0439		1.0405	1.0248	1.0276
HGDC	-1.0999	-1.2277	-1.0267		1.5483	1.2159	1.2828
RTC	-1.0673	-1.2053	1.0037		1.5845	1.1318	1.1324
RTC	-1.031	-1.1669	1.0463		1.5663	1.1663	1.1914
RTC	-1.0098	-1.1562	1.0512		1.4955	1.1745	1.0938
PPC	-1.293	-1.407	-1.3268		1.3954	1.106	-1.0454
PPC	-1.1925	-1.4136	-1.4825		1.3986	1.0585	-1.1761
PPC	-1.1953	-1.5576	-1.626		1.4083	-1.058	-1.428
